# Supplementary material for: Revealing the spatiotemporal evolution pattern and convergence law of agricultural land transfer in China
Source: PLoS One. 2024 Jun 6;19(6):e0300765. doi: 10.1371/journal.pone.0300765 (PMC11156318; doi:10.1371/journal.pone.0300765)
Supplement: S1 Table — (XLSX) [file pone.0300765.s001.xlsx]

## Sheet: Sheet1
FID	id	province	year	Shape	Observed	Predicted	Intercept	C1_F1	C2_F2	C3_F3	C4_F4	C5_F5	C6_F6	P_C	P1_F1	P2_F2	P3_F3	P4_F4	P5_F5	P6_F6	P005	Local_F	Residual	Timestamp
0	1	安徽	2005	点	0.04	0.009209	0.140466	0.151311	0.015723	-0.106948	0.457693	-0.158901	-0.29787	0.031934	0.224577	0.457728	0.04699	4.5e-05	0.235338	0.001538	0.00045	0	0.030791	1
1	1	安徽	2006	点	0.033	-0.004528	0.166895	0.193394	0.087434	-0.110538	0.481164	-0.265288	-0.344786	0.00743	0.117325	0.241326	0.024752	1e-06	0.081204	8.3e-05	0.00045	0	0.037528	2
2	1	安徽	2007	点	0.041	0.014445	0.196066	0.252738	0.169055	-0.111198	0.5005	-0.382392	-0.403058	0.000217	0.013225	0.033538	0.006302	0	0.004471	0	0.00045	0	0.026555	3
3	1	安徽	2008	点	0.09	0.034674	0.229208	0.296433	0.233917	-0.103357	0.504102	-0.476916	-0.476298	2e-06	0.000278	0.000892	0.004019	0	6.4e-05	0	0.00045	0	0.055326	4
4	1	安徽	2009	点	0.114	0.066559	0.25917	0.31684	0.273635	-0.079556	0.495528	-0.526882	-0.563947	0	1e-06	6e-06	0.011647	0	1e-06	0	0.00045	0	0.047441	5
5	1	安徽	2010	点	0.146	0.100248	0.285106	0.295332	0.28216	-0.035443	0.47864	-0.518574	-0.669586	0	0	0	0.134974	0	0	0	0.00045	0	0.045752	6
6	1	安徽	2011	点	0.185	0.132568	0.302163	0.224408	0.252984	0.025011	0.457822	-0.429151	-0.780245	0	0	0	0.200129	0	0	0	0.00045	0	0.052432	7
7	1	安徽	2012	点	0.257	0.179537	0.311769	0.111015	0.192462	0.088407	0.433944	-0.261925	-0.877346	0	0.002101	2e-06	0.000951	0	0.000432	0	0.00045	0	0.077463	8
8	1	安徽	2013	点	0.334	0.224274	0.322321	-0.018032	0.123709	0.133737	0.404805	-0.060798	-0.939947	0	0.309944	0.000509	1e-06	0	0.208657	0	0.00045	0	0.109726	9
9	1	安徽	2014	点	0.41	0.273812	0.341551	-0.127459	0.077958	0.139103	0.372708	0.107008	-0.943719	0	0.000281	0.016351	0	0	0.080882	0	0.00045	0	0.136188	10
10	1	安徽	2015	点	0.472	0.322626	0.372362	-0.200336	0.0625	0.103173	0.340858	0.205959	-0.888147	0	0	0.054519	0.000258	0	0.006268	0	0.00045	0.006767	0.149374	11
11	1	安徽	2016	点	0.473	0.372312	0.403454	-0.241596	0.069344	0.042946	0.318146	0.247904	-0.786849	0	0	0.053566	0.100054	0	0.00261	0	0.00045	0.684601	0.100688	12
12	1	安徽	2017	点	0.455	0.406244	0.429132	-0.263717	0.081926	-0.014191	0.304496	0.260679	-0.689987	0	0	0.044599	0.354956	0	0.003319	0	0.00045	0.000159	0.048756	13
13	1	安徽	2018	点	0.474	0.4288	0.44879	-0.274797	0.091722	-0.054385	0.298039	0.259649	-0.629314	0	0	0.047665	0.108272	0	0.007276	0	0.00045	0	0.0452	14
14	1	安徽	2019	点	0.494	0.426727	0.470477	-0.279796	0.095541	-0.078703	0.29332	0.246332	-0.615725	0	2e-06	0.082213	0.078573	2e-06	0.028766	6e-06	0.00045	0	0.067273	15
15	1	安徽	2020	点	0.469	0.443482	0.492015	-0.280746	0.097343	-0.089365	0.290068	0.225616	-0.64363	0	1.2e-05	0.102649	0.07818	3.1e-05	0.057646	4.7e-05	0.00045	0	0.025518	16
16	2	北京	2005	点	0.119	0.113561	0.049466	0.054533	-0.277791	-0.044027	0.156824	0.305843	-0.087345	0.251891	0.437873	0.036248	0.263778	0.106448	0.097322	0.20472	0.00045	1.4e-05	0.005439	1
17	2	北京	2006	点	0.047	0.130812	0.057611	0.279358	-0.267686	-0.050072	0.145873	0.248829	-0.089075	0.192302	0.168496	0.028185	0.210284	0.090132	0.119705	0.175542	0.00045	0	-0.083812	2
18	2	北京	2007	点	0.048	0.189914	0.07198	0.565891	-0.237348	-0.062735	0.132889	0.153684	-0.098399	0.090261	0.002654	0.016592	0.104845	0.056681	0.178601	0.104288	0.00045	0	-0.141914	3
19	2	北京	2008	点	0.057	0.243362	0.098445	0.814138	-0.178908	-0.082683	0.132491	0.018261	-0.125398	0.015365	0	0.021178	0.023801	0.024308	0.445086	0.031207	0.00045	7.1e-05	-0.186362	4
20	2	北京	2009	点	0.461	0.269235	0.134132	0.954347	-0.096979	-0.106194	0.155459	-0.136912	-0.170192	0.000443	0	0.078835	0.001619	0.002727	0.09762	0.002609	0.00045	0	0.191765	5
21	2	北京	2010	点	0.463	0.303432	0.17415	0.987314	-0.009843	-0.126177	0.190133	-0.28233	-0.223777	1e-06	0	0.427983	3.2e-05	3.8e-05	0.000566	3.8e-05	0.00045	0	0.159568	6
22	2	北京	2011	点	0.462	0.34634	0.207078	0.955744	0.052673	-0.135559	0.221586	-0.374002	-0.265434	0	0	0.130864	1e-06	0	1e-06	0	0.00045	0	0.11566	7
23	2	北京	2012	点	0.482	0.394426	0.224927	0.893216	0.08369	-0.134805	0.243175	-0.393264	-0.276436	0	0	0.027824	0	0	0	0	0.00045	0	0.087574	8
24	2	北京	2013	点	0.488	0.506184	0.229464	0.804491	0.09151	-0.129695	0.255743	-0.344416	-0.252382	0	0	0.014821	1e-06	0	1e-06	1e-06	0.00045	0	-0.018184	9
25	2	北京	2014	点	0.52	0.557472	0.22758	0.677553	0.085386	-0.12667	0.261989	-0.238084	-0.197732	0	0	0.020175	1e-06	0	0.000384	0.00014	0.00045	0	-0.037472	10
26	2	北京	2015	点	0.568	0.549017	0.225126	0.528046	0.078894	-0.130798	0.260526	-0.104564	-0.123643	0	0	0.03359	2e-06	0	0.080634	0.017386	0.00045	0	0.018983	11
27	2	北京	2016	点	0.6	0.571796	0.223305	0.397849	0.085371	-0.141356	0.253047	0.011078	-0.053334	0	0	0.033362	2e-06	0	0.446365	0.207445	0.00045	0	0.028204	12
28	2	北京	2017	点	0.632	0.609036	0.221137	0.309969	0.104417	-0.151838	0.245826	0.08604	-0.010181	0	0.000198	0.0224	3e-06	0	0.176218	0.446406	0.00045	0	0.022964	13
29	2	北京	2018	点	0.668	0.648387	0.219259	0.25494	0.124801	-0.157259	0.241997	0.128701	0.002106	5e-06	0.005996	0.021294	2.9e-05	1e-06	0.118482	0.490834	0.00045	0	0.019613	14
30	2	北京	2019	点	0.697	0.693343	0.216334	0.212482	0.139996	-0.156513	0.242396	0.159009	-0.006615	0.000205	0.041901	0.033717	0.000557	6.4e-05	0.116918	0.477286	0.00045	0	0.003657	15
31	2	北京	2020	点	0.638	0.657445	0.21369	0.183708	0.148968	-0.152331	0.245094	0.177019	-0.025715	0.000901	0.084974	0.042904	0.002254	0.000276	0.114689	0.423368	0.00045	0	-0.019445	16
32	3	福建	2005	点	0.065	0.089865	0.083415	-0.017704	0.879418	-0.161209	0.709482	-0.511659	-0.317959	0.308267	0.467034	0.001723	0.064587	0.00014	0.066497	0.016443	0.00045	3.3e-05	-0.024865	1
33	3	福建	2006	点	0.073	0.088386	0.040445	-0.012713	0.830537	-0.136927	0.732455	-0.407464	-0.296227	0.389734	0.471385	0.000199	0.062832	6e-06	0.077038	0.0114	0.00045	1e-06	-0.015386	2
34	3	福建	2007	点	0.085	0.116147	-0.013228	-0.010181	0.790222	-0.104824	0.761381	-0.28935	-0.269674	0.453177	0.467949	1e-06	0.062343	0	0.094509	0.004242	0.00045	0	-0.031147	3
35	3	福建	2008	点	0.108	0.135192	-0.072905	-0.022477	0.75354	-0.064873	0.792246	-0.156722	-0.242077	0.222058	0.41048	0	0.127366	0	0.201869	0.003005	0.00045	0	-0.027192	4
36	3	福建	2009	点	0.14	0.164591	-0.127203	-0.05416	0.717948	-0.020177	0.81499	-0.017957	-0.223124	0.067919	0.256228	0	0.344716	0	0.457925	0.002703	0.00045	0	-0.024591	5
37	3	福建	2010	点	0.171	0.194096	-0.165374	-0.098924	0.689576	0.025679	0.826247	0.102511	-0.221037	0.017613	0.08061	0	0.288706	0	0.256529	0.001642	0.00045	0	-0.023096	6
38	3	福建	2011	点	0.193	0.197442	-0.170353	-0.146399	0.659585	0.061407	0.811641	0.189651	-0.243285	0.010409	0.007382	0	0.076171	0	0.095353	0.000383	0.00045	0	-0.004442	7
39	3	福建	2012	点	0.216	0.217359	-0.13716	-0.188554	0.624753	0.078708	0.768812	0.239403	-0.285319	0.025519	0.000106	0	0.026312	0	0.037833	3.7e-05	0.00045	0	-0.001359	8
40	3	福建	2013	点	0.253	0.267819	-0.070783	-0.224333	0.58411	0.073262	0.702313	0.262581	-0.334099	0.151529	0	0	0.030108	0	0.020231	4e-06	0.00045	0	-0.014819	9
41	3	福建	2014	点	0.278	0.292666	0.021314	-0.254919	0.532965	0.047225	0.618894	0.271717	-0.380889	0.381741	0	0	0.113973	0	0.016541	1e-06	0.00045	0	-0.014666	10
42	3	福建	2015	点	0.299	0.316193	0.130461	-0.282754	0.466325	0.008182	0.525541	0.278764	-0.424829	0.047012	0	0	0.423829	0	0.017949	1e-06	0.00045	0	-0.017193	11
43	3	福建	2016	点	0.341	0.300083	0.243213	-0.307701	0.392811	-0.034646	0.433067	0.286745	-0.468598	0.003267	0	0	0.238571	0	0.021878	2e-06	0.00045	0	0.040917	12
44	3	福建	2017	点	0.356	0.320514	0.343054	-0.327492	0.327056	-0.072761	0.355613	0.291136	-0.510382	0.00052	0	2e-05	0.099766	3e-06	0.031136	5e-06	0.00045	0	0.035486	13
45	3	福建	2018	点	0.352	0.329003	0.427556	-0.341552	0.275612	-0.10444	0.295793	0.285706	-0.554626	0.000383	0	0.001182	0.063606	0.000662	0.057189	2.8e-05	0.00045	0	0.022997	14
46	3	福建	2019	点	0.339	0.320702	0.49954	-0.348958	0.241932	-0.132361	0.252097	0.264005	-0.604436	0.001284	3e-06	0.015537	0.068966	0.015683	0.123822	0.000332	0.00045	0	0.018298	15
47	3	福建	2020	点	0.293	0.323573	0.553774	-0.351728	0.221458	-0.152559	0.226003	0.234585	-0.652852	0.001971	2.4e-05	0.038992	0.070676	0.044659	0.18444	0.000797	0.00045	0	-0.030573	16
48	4	甘肃	2005	点	0.017	0.017368	-0.008275	1.33629	0.269289	-0.006592	0.045476	-0.36605	0.039291	0.475843	0.033247	0.193026	0.48323	0.412514	0.159835	0.434712	0.00045	0.998196	-0.000368	1
49	4	甘肃	2006	点	0.016	0.01868	0.002947	1.43717	0.278759	-0.020453	0.056733	-0.402189	0.017857	0.490364	0.006908	0.150465	0.437206	0.372524	0.114213	0.466845	0.00045	0.340653	-0.00268	2
50	4	甘肃	2007	点	0.014	0.029761	0.025722	1.42793	0.259919	-0.023029	0.052386	-0.416905	-0.019804	0.398268	0.000132	0.109469	0.405012	0.349466	0.066307	0.455842	0.00045	0	-0.015761	3
51	4	甘肃	2008	点	0.019	0.022175	0.054364	1.3433	0.232077	-0.016835	0.040045	-0.412398	-0.069347	0.259885	1e-06	0.091508	0.410637	0.359903	0.041602	0.327975	0.00045	0	-0.003175	4
52	4	甘肃	2009	点	0.029	0.034836	0.081363	1.20856	0.217831	-0.001185	0.030583	-0.385718	-0.128883	0.123515	0	0.063172	0.491846	0.370191	0.028577	0.170188	0.00045	0	-0.005836	5
53	4	甘肃	2010	点	0.042	0.062829	0.099306	1.05391	0.235575	0.021069	0.031594	-0.344902	-0.188299	0.044464	0	0.022382	0.326997	0.341384	0.026582	0.055032	0.00045	0	-0.020829	6
54	4	甘肃	2011	点	0.078	0.096233	0.10945	0.903158	0.275249	0.043347	0.042284	-0.301913	-0.23954	0.016232	0	0.003367	0.150171	0.264126	0.035118	0.011852	0.00045	0	-0.018233	7
55	4	甘肃	2012	点	0.108	0.126807	0.120315	0.772403	0.306968	0.059809	0.057248	-0.26425	-0.282219	0.0067	0	0.000473	0.068949	0.174952	0.049495	0.002672	0.00045	0	-0.018807	8
56	4	甘肃	2013	点	0.155	0.15899	0.143173	0.651184	0.305984	0.069661	0.067797	-0.235036	-0.321378	0.002284	0	0.000246	0.040812	0.1268	0.061607	0.00118	0.00045	0	-0.00399	9
57	4	甘肃	2014	点	0.204	0.189743	0.183815	0.529857	0.255392	0.076646	0.066458	-0.188511	-0.368776	0.000596	1e-06	0.001259	0.028541	0.136264	0.089202	0.000843	0.00045	0	0.014257	10
58	4	甘肃	2015	点	0.233	0.207141	0.242088	0.399926	0.165285	0.081335	0.046866	-0.137737	-0.414266	0.000156	0.000311	0.031486	0.025552	0.231271	0.15112	0.000935	0.00045	0	0.025859	11
59	4	甘肃	2016	点	0.251	0.211291	0.302002	0.281438	0.073443	0.083637	0.016142	-0.110433	-0.439258	9.4e-05	0.016279	0.237881	0.030901	0.407671	0.211968	0.001975	0.00045	0	0.039709	12
60	4	甘肃	2017	点	0.259	0.222948	0.350052	0.19999	0.011722	0.082017	-0.01105	-0.127144	-0.445805	0.000123	0.092865	0.46122	0.048181	0.442577	0.193108	0.005558	0.00045	0	0.036052	13
61	4	甘肃	2018	点	0.243	0.231767	0.37979	0.16328	-0.022052	0.077663	-0.026538	-0.155546	-0.448843	0.000268	0.170064	0.436203	0.079367	0.377567	0.154468	0.013475	0.00045	0	0.011233	14
62	4	甘肃	2019	点	0.228	0.225777	0.395625	0.155862	-0.038395	0.071783	-0.032088	-0.181326	-0.454061	0.001137	0.219944	0.406464	0.134877	0.373246	0.140264	0.031927	0.00045	0.419395	0.002223	15
63	4	甘肃	2020	点	0.175	0.209585	0.39951	0.171126	-0.040499	0.066	-0.027738	-0.199147	-0.466541	0.002658	0.222074	0.410792	0.182414	0.399755	0.135573	0.047207	0.00045	0.569436	-0.034585	16
64	5	广东	2005	点	0.194	0.166667	0.093794	0.037263	0.477082	-0.066361	0.45257	-0.221341	-0.271069	0.258375	0.426544	0.062711	0.262488	0.003689	0.264583	0.020415	0.00045	0	0.027333	1
65	5	广东	2006	点	0.201	0.161957	0.071434	0.012552	0.470171	-0.055835	0.487999	-0.176422	-0.26369	0.29067	0.47091	0.033004	0.269113	0.000539	0.285865	0.013098	0.00045	0	0.039043	2
66	5	广东	2007	点	0.142	0.174329	0.04564	-0.015417	0.462734	-0.041728	0.525096	-0.122328	-0.254923	0.332075	0.450886	0.006834	0.278104	5e-06	0.309481	0.004022	0.00045	0	-0.032329	3
67	5	广东	2008	点	0.153	0.182022	0.01685	-0.043845	0.464996	-0.025207	0.562986	-0.061167	-0.246316	0.424331	0.31522	0.000522	0.330603	0	0.378045	0.001182	0.00045	0	-0.029022	4
68	5	广东	2009	点	0.208	0.204963	-0.012707	-0.077046	0.472107	-0.007682	0.596357	0.015061	-0.238122	0.433594	0.133268	1.8e-05	0.437152	0	0.462424	0.000377	0.00045	0	0.003037	5
69	5	广东	2010	点	0.235	0.227426	-0.037657	-0.115362	0.485119	0.008267	0.618809	0.102744	-0.232868	0.283112	0.01824	0	0.422475	0	0.21275	0.000106	0.00045	0	0.007574	6
70	5	广东	2011	点	0.258	0.248691	-0.044664	-0.151381	0.505571	0.01784	0.617551	0.178608	-0.238593	0.223088	0.000724	0	0.321333	0	0.050384	2.1e-05	0.00045	0	0.009309	7
71	5	广东	2012	点	0.289	0.282026	-0.022882	-0.180887	0.534018	0.015663	0.588636	0.222612	-0.263773	0.34106	2.3e-05	0	0.33392	0	0.014437	2e-06	0.00045	0	0.006974	8
72	5	广东	2013	点	0.287	0.291245	0.031352	-0.20195	0.56409	-0.000396	0.533557	0.2305	-0.312584	0.290782	2e-06	0	0.495623	0	0.012339	0	0.00045	0	-0.004245	9
73	5	广东	2014	点	0.292	0.31387	0.111075	-0.217158	0.580408	-0.027555	0.46255	0.217586	-0.380285	0.033487	0	0	0.228566	0	0.020106	0	0.00045	0	-0.02187	10
74	5	广东	2015	点	0.289	0.345989	0.200878	-0.231468	0.561972	-0.058172	0.392054	0.207816	-0.452352	0.001578	0	0	0.07411	0	0.034585	0	0.00045	0	-0.056989	11
75	5	广东	2016	点	0.292	0.339707	0.284337	-0.248881	0.504571	-0.084433	0.334846	0.217861	-0.512403	0.000203	0	0	0.034678	0	0.048898	0	0.00045	0	-0.047707	12
76	5	广东	2017	点	0.403	0.366432	0.350861	-0.265348	0.431738	-0.101383	0.293073	0.239329	-0.554289	0.000148	2e-06	1e-06	0.033637	3.2e-05	0.063739	0	0.00045	0	0.036568	13
77	5	广东	2018	点	0.366	0.388186	0.400898	-0.277051	0.366806	-0.111252	0.263457	0.258055	-0.584499	0.000383	3e-05	0.000282	0.050321	0.001167	0.090798	1.2e-05	0.00045	0	-0.022186	14
78	5	广东	2019	点	0.386	0.377351	0.441096	-0.281992	0.319631	-0.119188	0.24255	0.261659	-0.613749	0.001653	0.000508	0.006799	0.080547	0.011273	0.141079	0.000223	0.00045	0	0.008649	15
79	5	广东	2020	点	0.44	0.375644	0.474808	-0.282562	0.28754	-0.127114	0.227403	0.253347	-0.642935	0.002545	0.001611	0.021476	0.091753	0.027204	0.178257	0.000557	0.00045	0	0.064356	16
80	6	广西	2005	点	0.042	0.019818	0.092122	0.201723	0.212281	0.057141	0.104521	-0.068748	-0.175439	0.23818	0.249703	0.326805	0.341146	0.270173	0.435005	0.102795	0.00045	0	0.022182	1
81	6	广西	2006	点	0.037	0.033121	0.093101	0.185416	0.275527	0.064981	0.109605	-0.09851	-0.182049	0.206998	0.233073	0.234845	0.298911	0.230999	0.395422	0.06829	0.00045	0	0.003879	2
82	6	广西	2007	点	0.048	0.048848	0.094943	0.163648	0.326462	0.074888	0.117615	-0.124286	-0.190539	0.147655	0.18246	0.100821	0.221163	0.15824	0.327522	0.024972	0.00045	0	-0.000848	3
83	6	广西	2008	点	0.052	0.063728	0.100941	0.141765	0.377455	0.083435	0.127546	-0.152985	-0.205509	0.096515	0.143706	0.021227	0.154391	0.099506	0.243634	0.006926	0.00045	0	-0.011728	4
84	6	广西	2009	点	0.062	0.083725	0.110799	0.118215	0.419169	0.09237	0.137362	-0.182035	-0.22556	0.04992	0.117955	0.001426	0.093186	0.052484	0.152451	0.001064	0.00045	0	-0.021725	5
85	6	广西	2010	点	0.092	0.09278	0.126882	0.090907	0.456707	0.09743	0.143261	-0.203018	-0.252401	0.017311	0.12261	3.2e-05	0.055682	0.024961	0.082636	7.9e-05	0.00045	0	-0.00078	6
86	6	广西	2011	点	0.103	0.114575	0.150351	0.056737	0.494874	0.093178	0.144883	-0.205089	-0.286827	0.003835	0.191372	0	0.04823	0.013366	0.049231	4e-06	0.00045	0	-0.011575	7
87	6	广西	2012	点	0.118	0.137178	0.178181	0.0178	0.536816	0.08144	0.141067	-0.187066	-0.324579	0.000737	0.379004	0	0.065745	0.010973	0.047744	0	0.00045	0	-0.019178	8
88	6	广西	2013	点	0.135	0.14442	0.211492	-0.028226	0.570881	0.05883	0.138156	-0.142356	-0.36714	0.000109	0.301846	0	0.131813	0.010564	0.09268	0	0.00045	0	-0.00942	9
89	6	广西	2014	点	0.167	0.162939	0.251226	-0.077102	0.572458	0.027828	0.141358	-0.075513	-0.414857	1.2e-05	0.07698	0	0.295255	0.00964	0.241662	0	0.00045	0	0.004061	10
90	6	广西	2015	点	0.186	0.194627	0.293998	-0.122913	0.52435	-0.004243	0.153288	0.004832	-0.462369	2e-06	0.017125	1e-06	0.468237	0.008596	0.483441	0	0.00045	0	-0.008627	11
91	6	广西	2016	点	0.204	0.19174	0.335705	-0.169821	0.439086	-0.03698	0.175767	0.106182	-0.505806	2e-06	0.005784	0.000241	0.263647	0.007045	0.218685	0	0.00045	0	0.01226	12
92	6	广西	2017	点	0.232	0.222011	0.365322	-0.208324	0.351833	-0.060774	0.200783	0.207933	-0.537715	1.2e-05	0.005223	0.007995	0.187436	0.006782	0.105599	0	0.00045	0	0.009989	13
93	6	广西	2018	点	0.225	0.247821	0.377789	-0.229469	0.290113	-0.070629	0.22053	0.287434	-0.558011	0.000142	0.010017	0.040145	0.197032	0.009184	0.076169	6e-06	0.00045	0	-0.022821	14
94	6	广西	2019	点	0.239	0.236789	0.38007	-0.236365	0.253944	-0.072178	0.234298	0.341819	-0.574299	0.002116	0.030441	0.099814	0.248957	0.021182	0.090727	0.000179	0.00045	0	0.002211	15
95	6	广西	2020	点	0.191	0.231523	0.376194	-0.231429	0.239011	-0.067995	0.241044	0.369942	-0.588035	0.006934	0.052206	0.128079	0.290498	0.030957	0.099918	0.000699	0.00045	0	-0.040523	16
96	7	贵州	2005	点	0.034	0.026047	0.099406	0.406456	0.342861	0.100401	0.063636	-0.245515	-0.202055	0.144805	0.040469	0.177285	0.12927	0.328176	0.205914	0.021198	0.00045	0	0.007953	1
97	7	贵州	2006	点	0.022	0.051921	0.116274	0.426254	0.46656	0.107161	0.064365	-0.361254	-0.23277	0.082335	0.015571	0.053836	0.086327	0.302884	0.078059	0.00468	0.00045	0	-0.029921	2
98	7	贵州	2007	点	0.029	0.080593	0.137119	0.438722	0.548096	0.112168	0.069405	-0.468815	-0.26952	0.02154	0.001439	0.00236	0.037426	0.241163	0.006528	0.000119	0.00045	0	-0.051593	3
99	7	贵州	2008	点	0.044	0.091622	0.161419	0.413612	0.569815	0.113526	0.081553	-0.538161	-0.310065	0.002965	0.000115	2.7e-05	0.016997	0.164528	0.000164	1e-06	0.00045	0	-0.047622	4
100	7	贵州	2009	点	0.088	0.114683	0.189563	0.372642	0.562802	0.112305	0.093478	-0.58728	-0.354737	0.000152	1.6e-05	0	0.008394	0.098777	1e-06	0	0.00045	0	-0.026683	5
101	7	贵州	2010	点	0.111	0.133036	0.219613	0.321541	0.550628	0.108093	0.10104	-0.609585	-0.401631	2e-06	7e-06	0	0.004877	0.054759	0	0	0.00045	0	-0.022036	6
102	7	贵州	2011	点	0.142	0.160492	0.246834	0.259934	0.55102	0.101011	0.104302	-0.591667	-0.445166	0	2.1e-05	0	0.004318	0.032168	0	0	0.00045	0	-0.018492	7
103	7	贵州	2012	点	0.154	0.188958	0.267366	0.191097	0.564007	0.092659	0.105659	-0.533859	-0.478843	0	0.000312	0	0.005653	0.021984	0	0	0.00045	0	-0.034958	8
104	7	贵州	2013	点	0.196	0.245985	0.281491	0.115585	0.575502	0.083826	0.109538	-0.442441	-0.50028	0	0.011255	0	0.01035	0.0165	5e-06	0	0.00045	0	-0.049985	9
105	7	贵州	2014	点	0.249	0.241305	0.293975	0.03529	0.551231	0.073581	0.123215	-0.317721	-0.513289	0	0.232733	0	0.025272	0.009855	0.000809	0	0.00045	0	0.007695	10
106	7	贵州	2015	点	0.281	0.2259	0.310979	-0.042781	0.47418	0.061511	0.147234	-0.173768	-0.524311	0	0.196758	0	0.065708	0.004658	0.049897	0	0.00045	0	0.0551	11
107	7	贵州	2016	点	0.278	0.21006	0.33403	-0.115594	0.362924	0.045226	0.179805	-0.019005	-0.540339	0	0.020801	6.5e-05	0.160732	0.002	0.43613	0	0.00045	0	0.06794	12
108	7	贵州	2017	点	0.212	0.238992	0.355258	-0.169082	0.263107	0.030053	0.21086	0.112951	-0.562003	0	0.005606	0.008685	0.281211	0.001211	0.205491	0	0.00045	0	-0.026992	13
109	7	贵州	2018	点	0.233	0.258231	0.36767	-0.195455	0.20177	0.020886	0.232858	0.202199	-0.58682	3e-06	0.007366	0.058375	0.366042	0.001703	0.110543	0	0.00045	0	-0.025231	14
110	7	贵州	2019	点	0.242	0.269031	0.373034	-0.201407	0.173497	0.016225	0.245433	0.25402	-0.612473	0.000128	0.022666	0.13133	0.415903	0.005652	0.112459	2e-06	0.00045	0	-0.027031	15
111	7	贵州	2020	点	0.186	0.261642	0.373209	-0.192912	0.169029	0.015653	0.24964	0.277347	-0.637908	0.000608	0.044036	0.155991	0.428208	0.010256	0.123259	1.2e-05	0.00045	0	-0.075642	16
112	8	海南	2005	点	0.024	-0.003783	0.127311	0.1288	0.084629	0.023618	0.142453	-0.104673	-0.196933	0.23528	0.34746	0.445276	0.449766	0.232359	0.421974	0.147476	0.00045	0	0.027783	1
113	8	海南	2006	点	0.026	0.018874	0.113424	0.109529	0.098058	0.0385	0.14806	-0.076471	-0.187118	0.235771	0.350293	0.422333	0.407696	0.202689	0.437711	0.131467	0.00045	0	0.007126	2
114	8	海南	2007	点	0.032	0.023378	0.097631	0.081816	0.137913	0.053675	0.16233	-0.045378	-0.17947	0.219331	0.34273	0.34098	0.337442	0.131768	0.452603	0.086933	0.00045	0	0.008622	3
115	8	海南	2008	点	0.023	0.016751	0.079767	0.057238	0.190182	0.073861	0.177198	-0.018093	-0.171989	0.225686	0.350467	0.218249	0.239066	0.075549	0.476976	0.059727	0.00045	0	0.006249	4
116	8	海南	2009	点	0.023	0.026993	0.061163	0.032714	0.250725	0.097759	0.191307	0.009959	-0.165291	0.243528	0.384327	0.081159	0.122857	0.030036	0.484432	0.037096	0.00045	0	-0.003993	5
117	8	海南	2010	点	0.026	0.036455	0.050016	0.00512	0.312358	0.116337	0.201688	0.039939	-0.165849	0.255281	0.477043	0.014055	0.051087	0.009654	0.425305	0.021368	0.00045	0	-0.010455	6
118	8	海南	2011	点	0.034	0.034893	0.052012	-0.025154	0.372171	0.124201	0.205119	0.069041	-0.177796	0.226896	0.368091	0.001424	0.028357	0.003613	0.347758	0.010526	0.00045	0	-0.000893	7
119	8	海南	2012	点	0.05	0.048605	0.07235	-0.061166	0.43568	0.113767	0.203483	0.09778	-0.207296	0.141668	0.175236	8.6e-05	0.037899	0.001856	0.254288	0.003173	0.00045	0	0.001395	8
120	8	海南	2013	点	0.053	0.058642	0.108472	-0.093812	0.487587	0.091779	0.195376	0.11723	-0.251484	0.062026	0.068221	9e-06	0.084656	0.002047	0.188253	0.00068	0.00045	0	-0.005642	9
121	8	海南	2014	点	0.064	0.061463	0.157829	-0.121568	0.515155	0.060753	0.185596	0.131798	-0.309491	0.02162	0.030823	6e-06	0.197897	0.004245	0.154995	0.000145	0.00045	0	0.002537	10
122	8	海南	2015	点	0.047	0.060674	0.219554	-0.147482	0.507055	0.018735	0.184993	0.146102	-0.382896	0.007566	0.017651	4.1e-05	0.405296	0.008249	0.151689	7.1e-05	0.00045	0	-0.013674	11
123	8	海南	2016	点	0.065	0.060174	0.278649	-0.169233	0.464849	-0.019991	0.190399	0.168026	-0.452338	0.006324	0.019455	0.001218	0.415125	0.016567	0.172412	0.000316	0.00045	0	0.004826	12
124	8	海南	2017	点	0.103	0.082897	0.322951	-0.186658	0.408611	-0.047373	0.200145	0.199453	-0.504924	0.011361	0.03387	0.014896	0.34388	0.030916	0.197316	0.002118	0.00045	0	0.020103	13
125	8	海南	2018	点	0.095	0.105425	0.3447	-0.195131	0.358801	-0.05767	0.210292	0.231682	-0.535296	0.021873	0.060037	0.049697	0.343327	0.048114	0.211197	0.006442	0.00045	0	-0.010425	14
126	8	海南	2019	点	0.059	0.067461	0.352699	-0.195982	0.322317	-0.057978	0.218467	0.257032	-0.553996	0.046072	0.110453	0.104715	0.370154	0.080092	0.237645	0.016936	0.00045	0	-0.008461	15
127	8	海南	2020	点	0.089	0.082319	0.358628	-0.191447	0.300836	-0.057877	0.224187	0.265629	-0.573129	0.053577	0.140681	0.125971	0.375691	0.09325	0.246419	0.017027	0.00045	0	0.006681	16
128	9	河北	2005	点	0.028	0.029708	0.060019	0.345316	-0.279642	-0.031796	0.091068	0.257299	-0.098403	0.182627	0.148051	0.018891	0.319559	0.221381	0.108496	0.167333	0.00045	0	-0.001708	1
129	9	河北	2006	点	0.026	0.019151	0.074248	0.571573	-0.257991	-0.04151	0.07563	0.179402	-0.102406	0.103277	0.019141	0.015769	0.247008	0.231255	0.164792	0.13195	0.00045	0	0.006849	2
130	9	河北	2007	点	0.019	0.035465	0.096716	0.853413	-0.2117	-0.059157	0.05829	0.056174	-0.113478	0.020486	7e-06	0.012105	0.113524	0.232755	0.347544	0.064789	0.00045	0	-0.016465	3
131	9	河北	2008	点	0.024	0.048701	0.127183	1.08215	-0.150855	-0.082083	0.053144	-0.085442	-0.13583	0.001008	0	0.024117	0.025723	0.210183	0.232625	0.020166	0.00045	0	-0.024701	4
132	9	河北	2009	点	0.043	0.069408	0.163075	1.19034	-0.072962	-0.104419	0.070126	-0.232387	-0.172815	4e-06	0	0.11061	0.001992	0.097762	0.007044	0.00195	0.00045	0	-0.026408	5
133	9	河北	2010	点	0.08	0.115436	0.200541	1.19191	0.009256	-0.118931	0.097913	-0.364006	-0.220554	0	0	0.423118	9.3e-05	0.016552	3e-06	4.8e-05	0.00045	0	-0.035436	6
134	9	河北	2011	点	0.117	0.157666	0.232114	1.1219	0.066345	-0.117835	0.124229	-0.439877	-0.269344	0	0	0.05399	2e-05	0.001039	0	1e-06	0.00045	0	-0.040666	7
135	9	河北	2012	点	0.132	0.195428	0.253163	1.02857	0.091022	-0.103542	0.139872	-0.448814	-0.304549	0	0	0.008653	6.2e-05	7.5e-05	0	0	0.00045	0	-0.063428	8
136	9	河北	2013	点	0.17	0.244066	0.262066	0.906059	0.092406	-0.084195	0.150827	-0.388704	-0.31568	0	0	0.006132	0.000794	9e-06	0	0	0.00045	0	-0.074066	9
137	9	河北	2014	点	0.226	0.281973	0.260196	0.756266	0.087514	-0.073101	0.16133	-0.275236	-0.290649	0	0	0.009093	0.003859	2e-06	5e-06	1e-06	0.00045	0	-0.055973	10
138	9	河北	2015	点	0.276	0.320564	0.250341	0.600547	0.092462	-0.078941	0.171656	-0.141759	-0.228088	0	0	0.008629	0.003197	1e-06	0.014992	0.000359	0.00045	0	-0.044564	11
139	9	河北	2016	点	0.31	0.336235	0.236925	0.471648	0.113418	-0.098091	0.18088	-0.028392	-0.15114	0	0	0.003558	0.000849	1e-06	0.346745	0.025374	0.00045	0	-0.026235	12
140	9	河北	2017	点	0.333	0.363431	0.225219	0.382494	0.142268	-0.117574	0.188958	0.046702	-0.096362	0	0	0.001357	0.000393	5e-06	0.283734	0.149158	0.00045	0	-0.030431	13
141	9	河北	2018	点	0.368	0.386035	0.216653	0.32248	0.168855	-0.127048	0.194969	0.09325	-0.082727	5e-06	4.8e-05	0.000898	0.000727	3.7e-05	0.157514	0.229475	0.00045	0	-0.018035	14
142	9	河北	2019	点	0.335	0.427932	0.21109	0.275142	0.187103	-0.126398	0.199194	0.127042	-0.100763	0.000261	0.00249	0.002469	0.005042	0.00055	0.130505	0.241974	0.00045	0	-0.092932	15
143	9	河北	2020	点	0.308	0.459369	0.208026	0.244672	0.198814	-0.118924	0.202553	0.145474	-0.141011	0.001188	0.010096	0.003798	0.015263	0.001615	0.120096	0.198808	0.00045	0	-0.151369	16
144	10	河南	2005	点	0.023	0.013446	0.058084	0.404904	-0.267126	-0.029893	0.183201	0.221012	-0.15204	0.158554	0.025088	0.014165	0.308667	0.031377	0.103454	0.043756	0.00045	0	0.009554	1
145	10	河南	2006	点	0.017	0.004187	0.071	0.522899	-0.225492	-0.033492	0.19508	0.139778	-0.172519	0.083571	0.001276	0.016435	0.266448	0.011204	0.1792	0.015202	0.00045	0	0.012813	2
146	10	河南	2007	点	0.023	0.014702	0.090554	0.66468	-0.158424	-0.040002	0.2094	0.0213	-0.204194	0.013578	0	0.024043	0.177164	0.000773	0.427327	0.000771	0.00045	0	0.008298	3
147	10	河南	2008	点	0.049	0.026779	0.116608	0.767442	-0.079814	-0.046269	0.228083	-0.107381	-0.250367	0.000472	0	0.104809	0.105514	1.3e-05	0.126421	4e-06	0.00045	0	0.022221	4
148	10	河南	2009	点	0.094	0.045231	0.146293	0.793493	-0.001918	-0.043139	0.250734	-0.220692	-0.315649	3e-06	0	0.485289	0.095923	0	0.002849	0	0.00045	0	0.048769	5
149	10	河南	2010	点	0.137	0.081113	0.175836	0.752153	0.053693	-0.021979	0.267665	-0.286933	-0.401115	0	0	0.104333	0.225563	0	1.6e-05	0	0.00045	0	0.055887	6
150	10	河南	2011	点	0.206	0.126195	0.199762	0.657416	0.069854	0.020056	0.275109	-0.277231	-0.498853	0	0	0.028164	0.219289	0	3e-06	0	0.00045	0	0.079805	7
151	10	河南	2012	点	0.269	0.162999	0.215922	0.523075	0.051376	0.072888	0.275789	-0.190908	-0.590726	0	0	0.061907	0.001143	0	0.000256	0	0.00045	0	0.106001	8
152	10	河南	2013	点	0.332	0.200479	0.225007	0.37053	0.023935	0.113079	0.27604	-0.059913	-0.645053	0	0	0.228564	1e-06	0	0.123481	0	0.00045	0	0.131521	9
153	10	河南	2014	点	0.371	0.234936	0.229811	0.229038	0.013438	0.118675	0.279355	0.069671	-0.633691	0	0	0.338675	1e-06	0	0.091416	0	0.00045	0	0.136064	10
154	10	河南	2015	点	0.398	0.254521	0.232382	0.119861	0.028119	0.087949	0.286012	0.166299	-0.558487	0	0.000621	0.200461	0.00049	0	0.001504	0	0.00045	0	0.143479	11
155	10	河南	2016	点	0.374	0.285719	0.232209	0.048557	0.060758	0.038544	0.296124	0.222847	-0.453663	0	0.109125	0.044016	0.096174	0	0.000136	0	0.00045	0	0.088281	12
156	10	河南	2017	点	0.38	0.311087	0.231361	0.006508	0.096751	-0.00558	0.307364	0.248646	-0.372517	0	0.438438	0.006031	0.432403	0	9.6e-05	1.7e-05	0.00045	0	0.068913	13
157	10	河南	2018	点	0.377	0.334278	0.233293	-0.019408	0.125832	-0.033132	0.316948	0.256563	-0.342935	0	0.340366	0.002245	0.193245	0	0.000377	0.000975	0.00045	0	0.042722	14
158	10	河南	2019	点	0.355	0.34145	0.236551	-0.035943	0.145311	-0.04328	0.325238	0.255415	-0.359451	8e-06	0.264355	0.003922	0.182347	0	0.003031	0.006161	0.00045	0	0.01355	15
159	10	河南	2020	点	0.31	0.324864	0.24252	-0.044885	0.158449	-0.041273	0.332189	0.245435	-0.414959	4.1e-05	0.235967	0.004407	0.221066	0	0.008075	0.006179	0.00045	0	-0.014864	16
160	11	黑龙江	2005	点	0.066	0.068485	-0.36365	0.010693	0.844359	-0.209327	0.640397	-0.165706	0.368964	0.322164	0.496723	0.130061	0.38989	0.206245	0.455372	0.312394	0.000451	0.263917	-0.002485	1
161	11	黑龙江	2006	点	0.078	0.087219	-0.309902	0.026068	0.888214	-0.261241	0.59956	-0.240947	0.321307	0.304634	0.490157	0.081378	0.345064	0.165399	0.422499	0.293156	0.000451	0.643105	-0.009219	2
162	11	黑龙江	2007	点	0.101	0.11467	-0.220888	0.034944	0.908126	-0.329221	0.542578	-0.352272	0.242757	0.266675	0.480262	0.016979	0.251875	0.103715	0.335898	0.254533	0.000451	0.706211	-0.01367	3
163	11	黑龙江	2008	点	0.198	0.18864	-0.161956	0.039406	0.9285	-0.39042	0.521673	-0.435968	0.194286	0.244549	0.470734	0.002287	0.178743	0.076525	0.237781	0.238211	0.000451	0.275939	0.00936	4
164	11	黑龙江	2009	点	0.222	0.22528	-0.1397	0.035663	0.924553	-0.415051	0.527335	-0.457645	0.176668	0.176341	0.465347	3.6e-05	0.124673	0.046646	0.134389	0.201646	0.000451	0.701961	-0.00328	5
165	11	黑龙江	2010	点	0.258	0.233023	-0.139167	0.045204	0.894315	-0.401661	0.54688	-0.448738	0.174046	0.109225	0.448867	0	0.10476	0.025689	0.079024	0.168514	0.00045	0.905665	0.024977	6
166	11	黑龙江	2011	点	0.305	0.313354	-0.139573	0.032535	0.840109	-0.349757	0.573572	-0.403928	0.149497	0.079154	0.46126	0	0.127568	0.014185	0.090307	0.181265	0.00045	0.952869	-0.008354	7
167	11	黑龙江	2012	点	0.357	0.365737	-0.127169	-0.046488	0.76054	-0.236163	0.598869	-0.31276	0.070374	0.080066	0.445251	0	0.225511	0.008958	0.160181	0.327085	0.00045	0.069691	-0.008737	8
168	11	黑龙江	2013	点	0.444	0.390734	-0.095613	-0.251699	0.651726	-0.046786	0.617376	-0.12304	-0.084174	0.129509	0.240109	0	0.441398	0.005205	0.350855	0.308245	0.00045	0.001425	0.053266	9
169	11	黑龙江	2014	点	0.503	0.435944	-0.049601	-0.539615	0.523584	0.165534	0.61903	0.144164	-0.261113	0.276221	0.087365	3e-05	0.298789	0.002499	0.325464	0.098007	0.00045	4e-06	0.067056	10
170	11	黑龙江	2015	点	0.533	0.456842	-0.00139	-0.774554	0.398531	0.277925	0.596344	0.430873	-0.355877	0.493584	0.045133	0.00242	0.176974	0.001637	0.085692	0.071494	0.00045	0	0.076158	11
171	11	黑龙江	2016	点	0.504	0.499627	0.046	-0.871765	0.299419	0.264342	0.544492	0.64277	-0.342081	0.309124	0.048197	0.035884	0.184042	0.003878	0.028566	0.112128	0.000451	0	0.004373	12
172	11	黑龙江	2017	点	0.521	0.520558	0.090523	-0.833844	0.23763	0.171154	0.478959	0.723647	-0.259633	0.186749	0.079118	0.116701	0.285268	0.015399	0.028208	0.20683	0.000451	0	0.000442	13
173	11	黑龙江	2018	点	0.54	0.555971	0.127156	-0.738243	0.206031	0.071992	0.410488	0.731512	-0.170738	0.130616	0.128819	0.184329	0.411483	0.045632	0.04198	0.314679	0.000451	0	-0.015971	14
174	11	黑龙江	2019	点	0.563	0.563319	0.160695	-0.666612	0.180932	-0.019502	0.359764	0.717418	-0.09029	0.146451	0.216397	0.276744	0.481686	0.12743	0.096275	0.424885	0.000451	0	-0.000319	15
175	11	黑龙江	2020	点	0.566	0.574416	0.180382	-0.626964	0.175083	-0.072048	0.334061	0.694527	-0.051801	0.164645	0.265288	0.312127	0.441575	0.192206	0.139936	0.463177	0.000451	0	-0.008416	16
176	12	湖北	2005	点	0.025	0.071033	0.083256	0.151099	0.06034	-0.078778	0.402416	-0.017608	-0.238353	0.119637	0.176982	0.322992	0.077759	0.000295	0.461887	0.001805	0.00045	0	-0.046033	1
177	12	湖北	2006	点	0.024	0.078071	0.090399	0.167062	0.139253	-0.080628	0.443576	-0.095454	-0.264522	0.078985	0.109336	0.111259	0.049588	6e-06	0.278035	0.000203	0.00045	0	-0.054071	2
178	12	湖北	2007	点	0.026	0.095661	0.099771	0.194837	0.229288	-0.080013	0.484567	-0.186073	-0.300167	0.027733	0.024229	0.00444	0.019935	0	0.072103	1e-06	0.00045	0	-0.069661	3
179	12	湖北	2008	点	0.068	0.103729	0.110387	0.208229	0.299922	-0.073117	0.516328	-0.252817	-0.344168	0.007279	0.002378	1.3e-05	0.014111	0	0.009071	0	0.00045	0	-0.035729	4
180	12	湖北	2009	点	0.089	0.139983	0.123542	0.203059	0.347789	-0.054959	0.532789	-0.286765	-0.402415	0.001031	0.00018	0	0.030619	0	0.000965	0	0.00045	0	-0.050983	5
181	12	湖北	2010	点	0.109	0.16585	0.137545	0.168901	0.366341	-0.023601	0.53267	-0.268025	-0.474163	8.4e-05	0.000111	0	0.188629	0	0.000541	0	0.00045	0	-0.05685	6
182	12	湖北	2011	点	0.148	0.199983	0.156194	0.102978	0.356369	0.014405	0.515895	-0.195734	-0.554924	3e-06	0.00349	0	0.283327	0	0.004074	0	0.00045	0	-0.051983	7
183	12	湖北	2012	点	0.19	0.232864	0.18152	0.014193	0.324141	0.046287	0.486101	-0.080659	-0.628026	0	0.334529	0	0.027669	0	0.115078	0	0.00045	0	-0.042864	8
184	12	湖北	2013	点	0.263	0.264824	0.21501	-0.08216	0.281481	0.060335	0.448415	0.05116	-0.675494	0	0.003891	0	0.004969	0	0.208561	0	0.00045	0	-0.001824	9
185	12	湖北	2014	点	0.326	0.308608	0.257218	-0.167615	0.239516	0.050986	0.406961	0.167845	-0.6864	0	0	0	0.014857	0	0.004199	0	0.00045	0	0.017392	10
186	12	湖北	2015	点	0.369	0.340276	0.305301	-0.231989	0.202265	0.022425	0.365478	0.252129	-0.662803	0	0	0	0.187187	0	0.00012	0	0.00045	0	0.028724	11
187	12	湖北	2016	点	0.397	0.34946	0.352169	-0.274998	0.170657	-0.014643	0.328942	0.304923	-0.618576	0	0	2.8e-05	0.30522	0	3.3e-05	0	0.00045	0	0.04754	12
188	12	湖北	2017	点	0.446	0.375145	0.391575	-0.299657	0.145987	-0.046663	0.301501	0.331726	-0.581221	0	0	0.001261	0.081707	0	6.3e-05	0	0.00045	0	0.070855	13
189	12	湖北	2018	点	0.421	0.40007	0.425321	-0.311179	0.128301	-0.06914	0.282251	0.337269	-0.571092	0	0	0.011232	0.040087	0	0.000343	0	0.00045	0	0.02093	14
190	12	湖北	2019	点	0.393	0.408335	0.454938	-0.3155	0.117768	-0.08538	0.268975	0.328224	-0.582073	0	0	0.045359	0.042804	6e-05	0.003473	0	0.00045	0	-0.015335	15
191	12	湖北	2020	点	0.343	0.396675	0.482368	-0.315456	0.113262	-0.096303	0.259767	0.308582	-0.614997	0	0	0.071868	0.043301	0.000488	0.010795	0	0.00045	0	-0.053675	16
192	13	湖南	2005	点	0.075	0.070724	0.07484	0.107935	0.334954	-0.078554	0.42828	-0.101831	-0.254499	0.213527	0.251013	0.031151	0.112566	0.001007	0.307339	0.002164	0.00045	0	0.004276	1
193	13	湖南	2006	点	0.066	0.064113	0.064203	0.092761	0.390734	-0.073728	0.476759	-0.126489	-0.264558	0.220757	0.244179	0.00532	0.094433	3.7e-05	0.236773	0.000482	0.00045	0	0.001887	2
194	13	湖南	2007	点	0.077	0.083017	0.052797	0.082525	0.442821	-0.065324	0.525357	-0.149685	-0.277997	0.219895	0.205614	8.8e-05	0.07367	0	0.144164	1.6e-05	0.00045	0	-0.006017	3
195	13	湖南	2008	点	0.163	0.107059	0.041929	0.067822	0.48215	-0.053381	0.569297	-0.158731	-0.295829	0.231773	0.178638	0	0.076482	0	0.081225	0	0.00045	0	0.055941	4
196	13	湖南	2009	点	0.201	0.156152	0.033848	0.042442	0.502647	-0.037099	0.600998	-0.142536	-0.318963	0.249416	0.227599	0	0.129604	0	0.068763	0	0.00045	0	0.044848	5
197	13	湖南	2010	点	0.214	0.178407	0.032623	0.009062	0.514684	-0.019089	0.613818	-0.104756	-0.349109	0.233102	0.42105	0	0.26143	0	0.104017	0	0.00045	0	0.035593	6
198	13	湖南	2011	点	0.236	0.220769	0.044023	-0.037094	0.519494	-0.004983	0.604563	-0.045825	-0.385923	0.144611	0.163128	0	0.429188	0	0.266756	0	0.00045	0	0.015231	7
199	13	湖南	2012	点	0.257	0.244284	0.074537	-0.092695	0.51513	-0.001268	0.572417	0.023368	-0.426872	0.033695	0.002593	0	0.481169	0	0.363837	0	0.00045	0	0.012716	8
200	13	湖南	2013	点	0.289	0.295296	0.125387	-0.151798	0.498649	-0.010601	0.522045	0.092525	-0.467223	0.001431	1e-06	0	0.345226	0	0.074241	0	0.00045	0	-0.006296	9
201	13	湖南	2014	点	0.306	0.328904	0.192374	-0.209099	0.462179	-0.029923	0.460382	0.159301	-0.501861	1e-05	0	0	0.138413	0	0.006963	0	0.00045	0	-0.022904	10
202	13	湖南	2015	点	0.371	0.363514	0.265311	-0.259879	0.400824	-0.051604	0.397052	0.225321	-0.526427	0	0	0	0.042586	0	0.000574	0	0.00045	0	0.007486	11
203	13	湖南	2016	点	0.396	0.37905	0.332915	-0.300442	0.324622	-0.069298	0.340597	0.287597	-0.541267	0	0	0	0.020622	0	0.0001	0	0.00045	0	0.01695	12
204	13	湖南	2017	点	0.426	0.409784	0.389185	-0.3268	0.254656	-0.081488	0.296472	0.332708	-0.555939	0	0	4e-06	0.01917	0	8.8e-05	0	0.00045	0	0.016216	13
205	13	湖南	2018	点	0.463	0.428335	0.435013	-0.341543	0.202222	-0.09103	0.263406	0.358333	-0.575744	0	0	0.001563	0.028162	0.0001	0.000392	0	0.00045	0	0.034665	14
206	13	湖南	2019	点	0.49	0.416105	0.471292	-0.347197	0.16876	-0.098719	0.24022	0.365238	-0.601218	4e-06	0	0.022648	0.046753	0.002727	0.00265	0	0.00045	0	0.073895	15
207	13	湖南	2020	点	0.411	0.415976	0.502378	-0.347777	0.14985	-0.10689	0.223991	0.358039	-0.632825	1.7e-05	0	0.059537	0.056165	0.011225	0.008257	1e-06	0.00045	0	-0.004976	16
208	14	吉林	2005	点	0.042	0.05999	-0.404005	-0.356544	0.547783	-0.197555	0.819369	0.14707	0.40611	0.216383	0.333909	0.124637	0.289365	0.071402	0.424628	0.227073	0.000451	0.999841	-0.01799	1
209	14	吉林	2006	点	0.034	0.029703	-0.363662	-0.3029	0.583312	-0.242417	0.796559	0.069785	0.375555	0.180045	0.331299	0.071821	0.205598	0.034444	0.458396	0.192693	0.000451	0.870923	0.004297	2
210	14	吉林	2007	点	0.033	0.036622	-0.294526	-0.228161	0.632262	-0.301638	0.749801	-0.056394	0.315971	0.123483	0.326625	0.013621	0.092031	0.006907	0.455454	0.142909	0.00045	0.047937	-0.003622	3
211	14	吉林	2008	点	0.08	0.045001	-0.230018	-0.161439	0.691678	-0.363967	0.712911	-0.181666	0.258245	0.101446	0.345243	0.001138	0.028341	0.001621	0.322513	0.129437	0.00045	0.00969	0.034999	4
212	14	吉林	2009	点	0.099	0.078645	-0.184372	-0.084774	0.75475	-0.416474	0.693871	-0.285391	0.212109	0.065726	0.393633	3e-06	0.00348	0.000125	0.149203	0.108258	0.00045	0.346072	0.020355	5
213	14	吉林	2010	点	0.099	0.046347	-0.168621	-0.028054	0.783763	-0.439172	0.702314	-0.313588	0.184813	0.029554	0.457187	0	0.000269	3e-06	0.0603	0.084522	0.00045	0.435704	0.052653	6
214	14	吉林	2011	点	0.103	0.084533	-0.160954	-0.012871	0.775647	-0.424642	0.724749	-0.287743	0.147457	0.01764	0.478696	0	9.3e-05	0	0.060591	0.100061	0.00045	0.384968	0.018467	7
215	14	吉林	2012	点	0.143	0.115119	-0.146116	-0.056154	0.733366	-0.365282	0.751359	-0.217028	0.077548	0.016909	0.40362	0	0.000249	0	0.120516	0.223906	0.00045	1.1e-05	0.027881	8
216	14	吉林	2013	点	0.179	0.166219	-0.117719	-0.170896	0.655511	-0.268199	0.772617	-0.088902	-0.021211	0.032727	0.22613	0	0.00329	0	0.314497	0.415889	0.00045	0	0.012781	9
217	14	吉林	2014	点	0.241	0.195943	-0.074901	-0.336896	0.546282	-0.159619	0.765408	0.103741	-0.116044	0.116539	0.077437	0	0.046722	0	0.283112	0.148408	0.00045	0	0.045057	10
218	14	吉林	2015	点	0.258	0.249455	-0.021482	-0.489723	0.424051	-0.080473	0.709318	0.323766	-0.161202	0.372301	0.028108	2.9e-05	0.200582	0	0.039796	0.103417	0.00045	0	0.008545	11
219	14	吉林	2016	点	0.322	0.31131	0.036486	-0.585777	0.313936	-0.049514	0.614815	0.511532	-0.148101	0.313627	0.022625	0.00791	0.31555	1e-06	0.008116	0.155845	0.00045	0	0.01069	12
220	14	吉林	2017	点	0.368	0.348159	0.087771	-0.599991	0.239902	-0.061152	0.517338	0.608274	-0.100628	0.155762	0.03511	0.068486	0.292069	0.00013	0.008251	0.265843	0.00045	0	0.019841	13
221	14	吉林	2018	点	0.401	0.362767	0.125516	-0.577578	0.201636	-0.082554	0.441417	0.640407	-0.05891	0.098089	0.057236	0.139167	0.246028	0.002122	0.013927	0.362851	0.00045	0	0.038233	14
222	14	吉林	2019	点	0.391	0.379943	0.154724	-0.568007	0.176134	-0.102449	0.387736	0.657315	-0.026647	0.102484	0.106967	0.225464	0.245302	0.02119	0.03788	0.44592	0.000451	0	0.011057	15
223	14	吉林	2020	点	0.402	0.378837	0.169191	-0.56884	0.174092	-0.110174	0.363972	0.660215	-0.02429	0.118424	0.145175	0.256627	0.267211	0.050776	0.064869	0.454213	0.000451	0	0.023163	16
224	15	江苏	2005	点	0.097	0.141231	0.163687	0.163759	0.066758	-0.123422	0.494417	-0.261325	-0.329311	0.040311	0.22202	0.338986	0.037339	5.3e-05	0.143878	0.003473	0.00045	0	-0.044231	1
225	15	江苏	2006	点	0.093	0.138087	0.192762	0.207497	0.13309	-0.125075	0.510351	-0.363763	-0.381507	0.010407	0.114858	0.160726	0.019743	1e-06	0.042031	0.000257	0.00045	0	-0.045087	2
226	15	江苏	2007	点	0.1	0.156517	0.223391	0.265309	0.204374	-0.122296	0.520179	-0.46903	-0.444685	0.000466	0.014699	0.020843	0.005868	0	0.002121	0	0.00045	0	-0.056517	3
227	15	江苏	2008	点	0.131	0.191148	0.259659	0.309086	0.259407	-0.109827	0.5125	-0.554552	-0.526635	6e-06	0.000339	0.000653	0.004575	0	3.1e-05	0	0.00045	0	-0.060148	4
228	15	江苏	2009	点	0.294	0.232585	0.28955	0.330485	0.291462	-0.081051	0.496919	-0.595135	-0.619943	0	2e-06	7e-06	0.016438	0	0	0	0.00045	0	0.061415	5
229	15	江苏	2010	点	0.342	0.283761	0.308946	0.307932	0.294274	-0.031997	0.480389	-0.572057	-0.72304	0	0	0	0.179814	0	0	0	0.00045	0	0.058239	6
230	15	江苏	2011	点	0.412	0.336349	0.314466	0.233234	0.260782	0.03337	0.466433	-0.464689	-0.824216	0	0	0	0.153055	0	0	0	0.00045	0	0.075651	7
231	15	江苏	2012	点	0.482	0.387123	0.308441	0.113821	0.197224	0.09951	0.45345	-0.275779	-0.901266	0	0.002861	3e-06	0.000636	0	0.000677	0	0.00045	0	0.094877	8
232	15	江苏	2013	点	0.57	0.433727	0.306291	-0.020219	0.128743	0.144721	0.432581	-0.058954	-0.942383	0	0.302278	0.000584	0	0	0.239175	0	0.00045	0	0.136273	9
233	15	江苏	2014	点	0.584	0.468679	0.322949	-0.132486	0.081246	0.150305	0.399116	0.116037	-0.939251	0	0.000479	0.018049	0	0	0.087144	0	0.00045	0	0.115321	10
234	15	江苏	2015	点	0.604	0.489817	0.355483	-0.20568	0.067732	0.111909	0.362674	0.214793	-0.879671	0	1e-06	0.049613	0.000145	0	0.008503	0	0.00045	0.005872	0.114183	11
235	15	江苏	2016	点	0.602	0.508996	0.390484	-0.247025	0.07623	0.049515	0.333995	0.255122	-0.779114	0	0	0.046472	0.074366	0	0.003607	0	0.00045	0.451209	0.093004	12
236	15	江苏	2017	点	0.615	0.537451	0.417201	-0.269414	0.091117	-0.009981	0.317241	0.268112	-0.678264	0	0	0.036693	0.397941	0	0.00409	0	0.00045	0.000103	0.077549	13
237	15	江苏	2018	点	0.598	0.55902	0.437173	-0.280442	0.102647	-0.051928	0.309495	0.266679	-0.613904	0	0	0.039849	0.122256	0	0.008636	0	0.00045	0	0.03898	14
238	15	江苏	2019	点	0.591	0.56811	0.460151	-0.284603	0.106935	-0.075915	0.303802	0.25109	-0.604163	0	4e-06	0.07032	0.086278	2e-06	0.031503	1.9e-05	0.00045	0	0.02289	15
239	15	江苏	2020	点	0.613	0.575073	0.482142	-0.285202	0.108734	-0.086768	0.300604	0.22897	-0.632213	0	2.6e-05	0.091141	0.084823	3.1e-05	0.063339	0.000111	0.00045	0	0.037927	16
240	16	江西	2005	点	0.059	0.004593	0.10692	0.026526	0.426266	-0.132043	0.540321	-0.259234	-0.293426	0.158392	0.437299	0.007505	0.025293	5.7e-05	0.137986	0.002541	0.00045	0	0.054407	1
241	16	江西	2006	点	0.054	0.000751	0.091037	0.036032	0.467997	-0.125505	0.579679	-0.264892	-0.297138	0.169141	0.398385	0.000798	0.016179	1e-06	0.10068	0.000815	0.00045	0	0.053249	2
242	16	江西	2007	点	0.055	0.039103	0.068807	0.052633	0.510716	-0.112257	0.618807	-0.259064	-0.301468	0.180387	0.298043	2e-06	0.006901	0	0.053734	3.5e-05	0.00045	0	0.015897	3
243	16	江西	2008	点	0.063	0.073344	0.044648	0.056564	0.533136	-0.090779	0.649226	-0.225868	-0.309562	0.25024	0.234522	0	0.011171	0	0.052799	3e-06	0.00045	0	-0.010344	4
244	16	江西	2009	点	0.103	0.112259	0.022474	0.042886	0.54272	-0.059827	0.66804	-0.169679	-0.327785	0.351507	0.245454	0	0.045155	0	0.084454	0	0.00045	0	-0.009259	5
245	16	江西	2010	点	0.125	0.163809	0.009207	0.006193	0.541573	-0.022664	0.670667	-0.092677	-0.361309	0.430906	0.451166	0	0.23879	0	0.199666	0	0.00045	0	-0.038809	6
246	16	江西	2011	点	0.145	0.221981	0.015624	-0.048759	0.52554	0.011674	0.650479	-0.003778	-0.410876	0.375402	0.125279	0	0.347808	0	0.484914	0	0.00045	0	-0.076981	7
247	16	江西	2012	点	0.18	0.270129	0.046863	-0.114513	0.495802	0.032674	0.608263	0.086311	-0.467504	0.164841	0.000995	0	0.128089	0	0.174134	0	0.00045	0	-0.090129	8
248	16	江西	2013	点	0.205	0.174407	0.103612	-0.17956	0.455264	0.033254	0.548135	0.163877	-0.519454	0.016783	0	0	0.117777	0	0.028688	0	0.00045	0	0.030593	9
249	16	江西	2014	点	0.286	0.2146	0.180082	-0.235631	0.406514	0.013498	0.477776	0.222007	-0.556781	0.000243	0	0	0.31704	0	0.004688	0	0.00045	0	0.0714	10
250	16	江西	2015	点	0.295	0.276737	0.264216	-0.280492	0.349483	-0.018939	0.406785	0.265565	-0.573516	3e-06	0	0	0.272482	0	0.001916	0	0.00045	0	0.018263	11
251	16	江西	2016	点	0.31	0.31967	0.34361	-0.312837	0.289468	-0.052886	0.344218	0.296322	-0.57719	0	0	0	0.073467	0	0.002013	0	0.00045	0	-0.00967	12
252	16	江西	2017	点	0.359	0.362735	0.410847	-0.332789	0.237085	-0.081608	0.295811	0.311702	-0.58157	0	0	1.4e-05	0.027201	0	0.003569	0	0.00045	0	-0.003735	13
253	16	江西	2018	点	0.435	0.408297	0.467495	-0.342845	0.197786	-0.103673	0.260677	0.30937	-0.600464	0	0	0.001005	0.01754	6.7e-05	0.009051	0	0.00045	0	0.026703	14
254	16	江西	2019	点	0.464	0.412744	0.515903	-0.348288	0.170425	-0.122587	0.234921	0.296415	-0.626658	5e-06	0	0.016963	0.025908	0.003203	0.035635	1e-06	0.00045	0	0.051256	15
255	16	江西	2020	点	0.466	0.420644	0.557301	-0.349157	0.155849	-0.137778	0.217241	0.271874	-0.665657	1.6e-05	0	0.041625	0.027766	0.012821	0.070688	5e-06	0.00045	0	0.045356	16
256	17	辽宁	2005	点	0.021	0.097274	-0.266359	-0.701474	0.153048	-0.176271	0.798064	0.354884	0.24613	0.133065	0.083507	0.25624	0.0747	0.001511	0.152246	0.196917	0.00045	0.009731	-0.076274	1
257	17	辽宁	2006	点	0.02	0.067441	-0.291726	-0.620598	0.200504	-0.197031	0.850272	0.332409	0.273541	0.076948	0.073237	0.165704	0.025338	9.8e-05	0.146419	0.138137	0.00045	0.587903	-0.047441	2
258	17	辽宁	2007	点	0.019	0.064152	-0.309308	-0.509711	0.270504	-0.226331	0.894661	0.279885	0.291555	0.022631	0.061318	0.047347	0.002167	0	0.145746	0.069797	0.00045	0.001614	-0.045152	3
259	17	辽宁	2008	点	0.021	0.078303	-0.303789	-0.374116	0.344026	-0.259723	0.910079	0.200743	0.2823	0.004988	0.07246	0.00372	3.3e-05	0	0.181472	0.036049	0.00045	0.000162	-0.057303	4
260	17	辽宁	2009	点	0.041	0.115205	-0.289326	-0.211017	0.428712	-0.290477	0.907682	0.104336	0.256138	0.000369	0.14202	9e-06	0	0	0.266324	0.015162	0.00045	1e-06	-0.074205	5
261	17	辽宁	2010	点	0.06	0.148453	-0.263842	-0.074884	0.50681	-0.311206	0.892589	0.011603	0.208925	3e-05	0.31988	0	0	0	0.464511	0.010932	0.00045	0	-0.088453	6
262	17	辽宁	2011	点	0.082	0.201964	-0.245605	0.021664	0.554983	-0.314833	0.879533	-0.029959	0.164571	6e-06	0.437472	0	0	0	0.40079	0.014772	0.00045	0	-0.119964	7
263	17	辽宁	2012	点	0.098	0.245524	-0.22958	0.070574	0.56582	-0.301528	0.867093	-0.016239	0.123508	5e-06	0.289727	0	0	0	0.446835	0.035827	0.00045	0	-0.147524	8
264	17	辽宁	2013	点	0.16	0.271663	-0.202621	0.067106	0.539024	-0.271599	0.842353	0.044535	0.07992	1.5e-05	0.289899	0	0	0	0.357543	0.109366	0.00045	0	-0.111663	9
265	17	辽宁	2014	点	0.256	0.30983	-0.155438	0.002627	0.474718	-0.230669	0.793237	0.150351	0.039401	0.000428	0.491085	0	0	0	0.103754	0.270604	0.00045	0	-0.05383	10
266	17	辽宁	2015	点	0.317	0.33322	-0.088287	-0.111662	0.381269	-0.188528	0.713066	0.289734	0.016901	0.03339	0.173157	0	2e-06	0	0.00813	0.401829	0.00045	0	-0.01622	11
267	17	辽宁	2016	点	0.353	0.345659	-0.015053	-0.229167	0.287461	-0.156827	0.615499	0.421068	0.01655	0.388561	0.036755	0.000142	0.00019	0	0.000603	0.41165	0.00045	0	0.007341	12
268	17	辽宁	2017	点	0.381	0.358332	0.045361	-0.31098	0.224366	-0.139183	0.5297	0.507574	0.021805	0.230466	0.017588	0.009558	0.002798	0	0.000352	0.396887	0.00045	0	0.022668	13
269	17	辽宁	2018	点	0.357	0.372569	0.084106	-0.355405	0.197791	-0.132065	0.474214	0.548802	0.018458	0.119985	0.020726	0.038614	0.012339	0	0.000892	0.422369	0.00045	0	-0.015569	14
270	17	辽宁	2019	点	0.349	0.376383	0.107437	-0.38219	0.188114	-0.129253	0.442489	0.566735	0.011402	0.106605	0.036425	0.077512	0.035823	6.6e-05	0.003816	0.45898	0.00045	0	-0.027383	15
271	17	辽宁	2020	点	0.317	0.374101	0.117154	-0.401004	0.193836	-0.12779	0.432801	0.571639	-0.005467	0.116673	0.051084	0.090061	0.062445	0.000513	0.008962	0.482223	0.00045	0	-0.057101	16
272	18	内蒙古	2005	点	0.015	0.031963	0.063545	0.835031	-0.064643	-0.024873	-0.104758	0.008507	-0.059919	0.174383	0.054316	0.356862	0.375976	0.24757	0.487024	0.310425	0.00045	0.026305	-0.016963	1
273	18	内蒙古	2006	点	0.014	0.028961	0.081823	1.12203	-0.070498	-0.033487	-0.149091	-0.050402	-0.062699	0.084536	0.005369	0.327296	0.314539	0.134271	0.413009	0.282324	0.00045	0.008638	-0.014961	2
274	18	内蒙古	2007	点	0.022	0.046348	0.105859	1.45035	-0.062469	-0.049898	-0.196907	-0.138432	-0.067166	0.015992	4e-06	0.311205	0.190775	0.036885	0.221453	0.233325	0.00045	0	-0.024348	3
275	18	内蒙古	2008	点	0.094	0.067845	0.133161	1.68592	-0.035858	-0.072069	-0.226924	-0.235295	-0.077599	0.000968	0	0.359459	0.067431	0.006984	0.048126	0.1702	0.00045	0	0.026155	4
276	18	内蒙古	2009	点	0.106	0.077336	0.16035	1.77604	0.01866	-0.094645	-0.232906	-0.334447	-0.095619	1.3e-05	0	0.401001	0.009732	0.001462	0.001103	0.094046	0.00045	0	0.028664	5
277	18	内蒙古	2010	点	0.137	0.0999	0.185007	1.7384	0.101742	-0.114749	-0.216743	-0.435327	-0.117906	0	0	0.036332	0.000392	0.000578	1e-06	0.036724	0.00045	0	0.0371	6
278	18	内蒙古	2011	点	0.164	0.137912	0.204682	1.65997	0.182991	-0.124629	-0.20124	-0.516059	-0.139929	0	0	8.3e-05	1.7e-05	0.000247	0	0.011918	0.00045	0	0.026088	7
279	18	内蒙古	2012	点	0.183	0.166297	0.216254	1.57623	0.238422	-0.117277	-0.197783	-0.549339	-0.159238	0	0	0	1.8e-05	6.5e-05	0	0.004738	0.00045	0.002373	0.016703	8
280	18	内蒙古	2013	点	0.214	0.220242	0.21832	1.4906	0.26506	-0.092361	-0.20995	-0.522452	-0.173251	0	0	0	0.000661	1.1e-05	0	0.003483	0.00045	0.413742	-0.006242	9
281	18	内蒙古	2014	点	0.291	0.248136	0.211505	1.36493	0.267106	-0.064065	-0.219112	-0.428773	-0.166183	0	0	0	0.017888	8e-06	0	0.0087	0.00045	0.64165	0.042864	10
282	18	内蒙古	2015	点	0.325	0.278972	0.196146	1.18782	0.254331	-0.047708	-0.212892	-0.279506	-0.120644	0	0	0	0.073455	5.5e-05	0.00037	0.061356	0.00045	0.465403	0.046028	11
283	18	内蒙古	2016	点	0.364	0.281741	0.174197	0.989606	0.240306	-0.046976	-0.193535	-0.111298	-0.042931	7e-06	0	8e-06	0.094266	0.000828	0.118801	0.316913	0.00045	0.102952	0.082259	12
284	18	内蒙古	2017	点	0.372	0.304324	0.152879	0.828429	0.235321	-0.054263	-0.172448	0.022735	0.031854	0.00044	0	9.5e-05	0.083228	0.006576	0.41801	0.381925	0.00045	0.259597	0.067676	13
285	18	内蒙古	2018	点	0.386	0.330903	0.13523	0.70709	0.237015	-0.055693	-0.159195	0.12207	0.071834	0.005609	1e-06	0.000416	0.101847	0.022595	0.169587	0.283253	0.00045	0.060966	0.055097	14
286	18	内蒙古	2019	点	0.389	0.354403	0.12262	0.626907	0.240091	-0.050812	-0.154153	0.187219	0.081501	0.028506	0.000109	0.001811	0.161099	0.052022	0.108989	0.29846	0.00045	3.3e-05	0.034597	15
287	18	内蒙古	2020	点	0.378	0.379231	0.113752	0.579667	0.245186	-0.040064	-0.156869	0.226754	0.063995	0.059919	0.000852	0.003463	0.241598	0.071769	0.088676	0.359199	0.00045	0.000386	-0.001231	16
288	19	宁夏	2005	点	0.022	0.011102	0.035501	0.954152	0.141469	-0.030464	-0.013637	-0.244369	-0.006526	0.303981	0.075294	0.283827	0.36803	0.460387	0.258704	0.481689	0.00045	0.013289	0.010898	1
289	19	宁夏	2006	点	0.022	0.024247	0.043201	1.08167	0.155165	-0.037387	-0.017411	-0.280772	-0.016295	0.24034	0.020751	0.235396	0.319856	0.442171	0.191165	0.448735	0.00045	9e-06	-0.002247	2
290	19	宁夏	2007	点	0.031	0.044444	0.052132	1.188	0.169594	-0.045176	-0.017725	-0.312727	-0.030646	0.159486	0.000913	0.169259	0.249268	0.429599	0.109835	0.38861	0.00045	0	-0.013444	3
291	19	宁夏	2008	点	0.059	0.061529	0.060684	1.22109	0.183175	-0.046965	-0.017535	-0.321625	-0.051539	0.088276	1e-06	0.096247	0.193651	0.416055	0.047032	0.288407	0.00045	0	-0.002529	4
292	19	宁夏	2009	点	0.072	0.08464	0.064977	1.19331	0.210834	-0.043336	-0.011826	-0.315157	-0.074	0.053405	0	0.029742	0.168854	0.433176	0.018013	0.181745	0.00045	0	-0.01264	5
293	19	宁夏	2010	点	0.097	0.088604	0.063397	1.09714	0.250459	-0.033295	0.000864	-0.280482	-0.097574	0.044897	0	0.002005	0.190475	0.494309	0.009718	0.091569	0.00045	0	0.008396	6
294	19	宁夏	2011	点	0.137	0.12189	0.057884	0.96688	0.291663	-0.018268	0.016548	-0.225301	-0.115966	0.053653	0	1.2e-05	0.291233	0.380411	0.011316	0.046858	0.00045	0	0.01511	7
295	19	宁夏	2012	点	0.168	0.149447	0.053541	0.832743	0.311218	0.000937	0.027954	-0.150996	-0.125412	0.064014	0	0	0.488051	0.293473	0.040942	0.035171	0.00045	0	0.018553	8
296	19	宁夏	2013	点	0.21	0.180273	0.053022	0.704513	0.290182	0.025522	0.028922	-0.047103	-0.121788	0.061876	0	0	0.207834	0.285414	0.279615	0.045551	0.00045	0	0.029727	9
297	19	宁夏	2014	点	0.23	0.209689	0.055156	0.579386	0.226959	0.057342	0.01287	0.087937	-0.094486	0.057622	0	3.7e-05	0.038555	0.403357	0.137186	0.113573	0.00045	0	0.020311	10
298	19	宁夏	2015	点	0.255	0.231274	0.056478	0.463221	0.138495	0.094852	-0.022798	0.232883	-0.034577	0.07452	1e-06	0.012309	0.003027	0.343595	0.004377	0.352349	0.00045	0	0.023726	11
299	19	宁夏	2016	点	0.27	0.231617	0.05194	0.376642	0.05508	0.131428	-0.067587	0.355862	0.048071	0.133622	0.000187	0.220685	0.000297	0.143366	0.000311	0.335193	0.00045	0	0.038383	12
300	19	宁夏	2017	点	0.277	0.236583	0.045725	0.329394	-0.000221	0.160633	-0.105495	0.428843	0.115551	0.207866	0.00298	0.498955	0.000127	0.073434	0.000174	0.204936	0.00045	0	0.040417	13
301	19	宁夏	2018	点	0.223	0.236164	0.04326	0.311937	-0.02828	0.180764	-0.130114	0.456129	0.145552	0.26085	0.01213	0.387759	0.000278	0.063793	0.000407	0.199807	0.00045	0	-0.013164	14
302	19	宁夏	2019	点	0.193	0.235888	0.04265	0.312303	-0.034945	0.192177	-0.139679	0.453666	0.144879	0.295401	0.025099	0.378982	0.000964	0.078564	0.00135	0.241011	0.00045	0.18573	-0.042888	15
303	19	宁夏	2020	点	0.188	0.239016	0.04179	0.320951	-0.028422	0.198415	-0.138631	0.438162	0.125166	0.319584	0.035132	0.408945	0.002348	0.101631	0.003541	0.296445	0.00045	0.999421	-0.051016	16
304	20	青海	2005	点	0.015	0.016836	-0.103716	1.23439	0.31788	0.038874	0.071426	-0.14218	0.137385	0.348902	0.14134	0.27697	0.440535	0.415925	0.375364	0.37529	0.000451	0.571181	-0.001836	1
305	20	青海	2006	点	0.016	0.015903	-0.095603	1.30358	0.326621	0.034287	0.080532	-0.163966	0.11534	0.340971	0.066437	0.231644	0.434721	0.385081	0.341706	0.381398	0.00045	0.055833	9.7e-05	2
306	20	青海	2007	点	0.018	0.053978	-0.073987	1.27103	0.302002	0.041257	0.073064	-0.161554	0.071713	0.346885	0.009667	0.184986	0.392302	0.360507	0.314039	0.409651	0.00045	1e-06	-0.035978	3
307	20	青海	2008	点	0.069	0.065105	-0.048121	1.20479	0.281469	0.053331	0.062915	-0.151508	0.015297	0.381028	0.000631	0.153151	0.321367	0.350468	0.301095	0.477467	0.00045	0	0.003895	4
308	20	青海	2009	点	0.095	0.076246	-0.019695	1.10593	0.270084	0.069855	0.056299	-0.127682	-0.056695	0.441841	2.1e-05	0.118375	0.215543	0.337196	0.306381	0.405849	0.00045	0	0.018754	5
309	20	青海	2010	点	0.117	0.113029	0.003843	1.00367	0.282709	0.088024	0.060021	-0.094979	-0.133979	0.486092	1e-06	0.066213	0.10635	0.291121	0.332732	0.259984	0.00045	0	0.003971	6
310	20	青海	2011	点	0.145	0.139721	0.025615	0.912772	0.303373	0.101007	0.073985	-0.06146	-0.21251	0.389073	1e-06	0.028427	0.052503	0.209119	0.382983	0.126635	0.00045	0	0.005279	7
311	20	青海	2012	点	0.162	0.160231	0.05796	0.833158	0.303463	0.106311	0.091175	-0.033178	-0.302269	0.237999	0	0.017504	0.037106	0.130895	0.435923	0.044698	0.00045	0	0.001769	8
312	20	青海	2013	点	0.178	0.174793	0.113867	0.75002	0.258589	0.103939	0.102879	-0.009896	-0.413943	0.089607	0	0.032184	0.038381	0.096224	0.481035	0.017127	0.00045	0	0.003207	9
313	20	青海	2014	点	0.194	0.190485	0.191466	0.644376	0.170584	0.096558	0.102585	0.014251	-0.532693	0.027383	2.2e-05	0.121876	0.050935	0.108208	0.472859	0.010567	0.00045	0	0.003515	10
314	20	青海	2015	点	0.216	0.21359	0.2739	0.517015	0.060845	0.088609	0.085573	0.046073	-0.624025	0.010702	0.002179	0.355252	0.07216	0.172513	0.415023	0.008571	0.00045	0	0.00241	11
315	20	青海	2016	点	0.242	0.239226	0.336698	0.391953	-0.034347	0.08199	0.055025	0.069085	-0.647057	0.007705	0.035194	0.429535	0.103006	0.292835	0.386546	0.010748	0.00045	0	0.002774	12
316	20	青海	2017	点	0.278	0.253368	0.373875	0.29594	-0.089846	0.075641	0.022201	0.054263	-0.612788	0.008069	0.120427	0.342971	0.141065	0.421259	0.422317	0.019686	0.00045	0	0.024632	13
317	20	青海	2018	点	0.273	0.26127	0.398025	0.235038	-0.114535	0.067369	-0.003587	0.003781	-0.567649	0.011167	0.210555	0.326406	0.197363	0.488626	0.49526	0.042163	0.00045	6.9e-05	0.01173	14
318	20	青海	2019	点	0.248	0.25945	0.414048	0.205531	-0.12704	0.057237	-0.018922	-0.047614	-0.534799	0.020538	0.278474	0.337842	0.271259	0.448664	0.451393	0.085635	0.00045	0.802026	-0.01145	15
319	20	青海	2020	点	0.242	0.226973	0.419837	0.210966	-0.129513	0.047859	-0.018801	-0.07495	-0.531677	0.030073	0.296069	0.352625	0.326988	0.453526	0.434143	0.117779	0.000451	0.124926	0.015027	16
320	21	山东	2005	点	0.014	0.082811	0.052677	0.126555	-0.319066	-0.050099	0.296636	0.275879	-0.151087	0.231462	0.305852	0.009799	0.222834	0.004136	0.092935	0.074187	0.00045	0	-0.068811	1
321	21	山东	2006	点	0.015	0.071542	0.066602	0.269207	-0.284301	-0.055535	0.313145	0.19183	-0.172033	0.148709	0.096764	0.008571	0.172235	0.00063	0.146592	0.033418	0.00045	0	-0.056542	2
322	21	山东	2007	点	0.015	0.086252	0.090426	0.454137	-0.224144	-0.065384	0.329239	0.063125	-0.20844	0.035652	0.000816	0.005949	0.078285	4e-06	0.322789	0.002584	0.00045	0	-0.071252	3
323	21	山东	2008	点	0.057	0.105033	0.126823	0.611567	-0.150416	-0.077187	0.34565	-0.089408	-0.264811	0.001533	0	0.016173	0.024718	0	0.20748	2.2e-05	0.00045	0	-0.048033	4
324	21	山东	2009	点	0.058	0.131082	0.174615	0.700632	-0.069208	-0.084532	0.361746	-0.24828	-0.34419	3e-06	0	0.108019	0.007482	0	0.003048	0	0.00045	0	-0.073082	5
325	21	山东	2010	点	0.077	0.177072	0.22275	0.713489	-0.007332	-0.078413	0.375554	-0.366701	-0.436322	0	0	0.436362	0.005798	0	1e-06	0	0.00045	0	-0.100072	6
326	21	山东	2011	点	0.098	0.226616	0.260755	0.669313	0.017259	-0.056707	0.384159	-0.410982	-0.521573	0	0	0.333313	0.021672	0	0	0	0.00045	0	-0.128616	7
327	21	山东	2012	点	0.125	0.267802	0.282807	0.576964	0.007882	-0.0263	0.391793	-0.371731	-0.578901	0	0	0.416959	0.157763	0	0	0	0.00045	0	-0.142802	8
328	21	山东	2013	点	0.175	0.315625	0.290733	0.448679	-0.0165	-0.001438	0.399119	-0.265744	-0.591083	0	0	0.325612	0.477488	0	5e-06	0	0.00045	0	-0.140625	9
329	21	山东	2014	点	0.231	0.340111	0.291385	0.305001	-0.034471	0.004577	0.401977	-0.12776	-0.551679	0	0	0.171006	0.430185	0	0.016338	0	0.00045	0	-0.109111	10
330	21	山东	2015	点	0.264	0.362584	0.290544	0.176695	-0.03118	-0.012773	0.398053	-0.001063	-0.4711	0	6.7e-05	0.20106	0.322678	0	0.493325	0	0.00045	0	-0.098584	11
331	21	山东	2016	点	0.306	0.380309	0.288821	0.086328	-0.006145	-0.043435	0.391785	0.086484	-0.381791	0	0.038331	0.437915	0.075007	0	0.106183	0	0.00045	0	-0.074309	12
332	21	山东	2017	点	0.344	0.399883	0.286052	0.032964	0.028423	-0.071484	0.388754	0.134236	-0.320464	0	0.266124	0.255215	0.016569	0	0.040373	6.1e-05	0.00045	0	-0.055883	13
333	21	山东	2018	点	0.376	0.405348	0.28413	0.001453	0.059129	-0.088202	0.39011	0.156489	-0.301686	0	0.490293	0.11949	0.011894	0	0.038564	0.001305	0.00045	0	-0.029348	14
334	21	山东	2019	点	0.423	0.423257	0.281776	-0.021683	0.082138	-0.093712	0.39431	0.1698	-0.314741	3e-06	0.384264	0.09931	0.028954	0	0.062744	0.007962	0.00045	0	-0.000257	15
335	21	山东	2020	点	0.422	0.436166	0.281282	-0.035839	0.096622	-0.092069	0.400698	0.172308	-0.348563	3e-05	0.327916	0.089518	0.0482	0	0.079092	0.009873	0.00045	0	-0.014166	16
336	22	山西	2005	点	0.017	0.015004	0.065577	0.611865	-0.198727	-0.029888	-0.006739	0.154911	-0.083417	0.146656	0.043419	0.070201	0.327438	0.477523	0.225603	0.20813	0.00045	0	0.001996	1
337	22	山西	2006	点	0.017	0.020338	0.081078	0.845999	-0.178871	-0.040235	-0.033318	0.080494	-0.086911	0.070476	0.002504	0.066844	0.250945	0.375043	0.326799	0.174364	0.00045	0	-0.003338	2
338	22	山西	2007	点	0.018	0.028052	0.102929	1.13006	-0.136852	-0.057905	-0.06264	-0.033022	-0.09449	0.010331	0	0.071403	0.117118	0.22483	0.405778	0.109021	0.00045	0	-0.010052	3
339	22	山西	2008	点	0.025	0.047985	0.128389	1.34794	-0.086144	-0.077007	-0.08243	-0.148357	-0.110557	0.000477	0	0.128338	0.033938	0.118308	0.093927	0.053173	0.00045	0	-0.022985	4
340	22	山西	2009	点	0.043	0.073362	0.154665	1.44813	-0.017878	-0.093063	-0.082652	-0.262382	-0.136984	3e-06	0	0.381146	0.005118	0.076386	0.001922	0.013229	0.00045	0	-0.030362	5
341	22	山西	2010	点	0.083	0.108779	0.178261	1.42609	0.057771	-0.098506	-0.068483	-0.354591	-0.17325	0	0	0.108041	0.000871	0.079785	2e-06	0.001293	0.00045	0	-0.025779	6
342	22	山西	2011	点	0.122	0.148833	0.196564	1.33532	0.118643	-0.089207	-0.054489	-0.402323	-0.213399	0	0	0.001477	0.00073	0.098936	0	6.1e-05	0.00045	9.2e-05	-0.026833	7
343	22	山西	2012	点	0.127	0.187697	0.207244	1.22134	0.150408	-0.066828	-0.048067	-0.391253	-0.247347	0	0	2.2e-05	0.005599	0.106376	0	5e-06	0.00045	1.5e-05	-0.060697	8
344	22	山西	2013	点	0.142	0.215066	0.209013	1.08353	0.159054	-0.040861	-0.042474	-0.320334	-0.262155	0	0	4e-06	0.059592	0.1256	0	3e-06	0.00045	0	-0.073066	9
345	22	山西	2014	点	0.157	0.238563	0.202741	0.919445	0.15727	-0.023654	-0.031487	-0.201505	-0.244938	0	0	8e-06	0.19377	0.199063	0.000318	4.7e-05	0.00045	0	-0.081563	10
346	22	山西	2015	点	0.162	0.26176	0.189936	0.748146	0.160156	-0.025779	-0.011979	-0.066407	-0.188019	0	0	2.2e-05	0.190161	0.379668	0.148107	0.003603	0.00045	0	-0.09976	11
347	22	山西	2016	点	0.166	0.238846	0.175035	0.604395	0.175073	-0.043799	0.011693	0.045663	-0.11291	0	0	2.7e-05	0.086692	0.392003	0.261832	0.083244	0.00045	0	-0.072846	12
348	22	山西	2017	点	0.175	0.239495	0.163074	0.502526	0.197408	-0.064013	0.033501	0.118473	-0.057086	3.5e-05	0	2.6e-05	0.038297	0.243655	0.073466	0.281349	0.00045	0	-0.064495	13
349	22	山西	2018	点	0.183	0.249955	0.156339	0.433166	0.219314	-0.07559	0.050405	0.160257	-0.043979	0.000485	1e-06	3.1e-05	0.032287	0.180204	0.040995	0.355174	0.00045	0	-0.066955	14
350	22	山西	2019	点	0.155	0.265114	0.152817	0.383735	0.234809	-0.07659	0.060275	0.187483	-0.062802	0.004619	0.000215	0.000185	0.06251	0.187731	0.045848	0.339618	0.00045	2e-06	-0.110114	15
351	22	山西	2020	点	0.153	0.290158	0.15249	0.354153	0.246524	-0.070288	0.065569	0.198661	-0.108544	0.010553	0.001292	0.000356	0.103807	0.196542	0.051068	0.268121	0.00045	2.5e-05	-0.137158	16
352	23	陕西	2005	点	0.026	0.038263	0.08979	1.17887	0.004501	-0.055628	-0.017477	-0.209439	-0.098478	0.028336	3.6e-05	0.487652	0.150274	0.417963	0.130186	0.117001	0.00045	1.7e-05	-0.012263	1
353	23	陕西	2006	点	0.023	0.03721	0.101472	1.24784	0.035126	-0.060876	-0.017203	-0.268975	-0.113605	0.008403	0	0.388045	0.10354	0.409584	0.045584	0.066264	0.00045	2.8e-05	-0.01421	2
354	23	陕西	2007	点	0.02	0.057536	0.115451	1.28627	0.065786	-0.063672	-0.019094	-0.323033	-0.134147	0.000764	0	0.249105	0.058993	0.382177	0.005122	0.020115	0.00045	0	-0.037536	3
355	23	陕西	2008	点	0.024	0.087401	0.129102	1.283	0.106766	-0.062474	-0.017449	-0.374306	-0.159332	9e-06	0	0.066137	0.027628	0.366468	2.7e-05	0.001709	0.00045	0	-0.063401	4
356	23	陕西	2009	点	0.057	0.101939	0.141568	1.21262	0.154047	-0.053126	-0.01306	-0.406807	-0.192226	0	0	0.002335	0.025252	0.38014	0	3.1e-05	0.00045	0	-0.044939	5
357	23	陕西	2010	点	0.069	0.142146	0.152112	1.07994	0.199889	-0.031953	-0.006444	-0.406452	-0.236584	0	0	3e-06	0.084026	0.430705	0	0	0.00045	0	-0.073146	6
358	23	陕西	2011	点	0.087	0.186878	0.159834	0.923103	0.231723	-0.001084	0.003307	-0.361569	-0.292309	0	0	0	0.478701	0.459668	0	0	0.00045	0	-0.099878	7
359	23	陕西	2012	点	0.1	0.217937	0.167044	0.762671	0.242769	0.034683	0.012571	-0.277118	-0.352336	0	0	0	0.030735	0.337832	0	0	0.00045	0	-0.117937	8
360	23	陕西	2013	点	0.117	0.248953	0.171967	0.6109	0.236715	0.064061	0.028279	-0.167009	-0.396521	0	0	0	0.000183	0.163419	0.000487	0	0.00045	0	-0.131953	9
361	23	陕西	2014	点	0.156	0.268903	0.174891	0.469774	0.220919	0.081173	0.050883	-0.051281	-0.411344	0	0	0	4e-06	0.039066	0.155646	0	0.00045	0	-0.112903	10
362	23	陕西	2015	点	0.179	0.281649	0.176433	0.350425	0.203249	0.086253	0.075078	0.048628	-0.397549	0	0	0	4e-06	0.006257	0.178214	0	0.00045	0	-0.102649	11
363	23	陕西	2016	点	0.22	0.280765	0.177223	0.265316	0.191704	0.083361	0.096836	0.117812	-0.374463	0	0	0	3.7e-05	0.001456	0.020377	0	0.00045	0	-0.060765	12
364	23	陕西	2017	点	0.247	0.300688	0.17729	0.214148	0.188335	0.079176	0.114895	0.154493	-0.362419	0	1.4e-05	4e-06	0.000528	0.000961	0.009736	0	0.00045	0	-0.053688	13
365	23	陕西	2018	点	0.272	0.311935	0.178795	0.186679	0.190694	0.076607	0.130439	0.166771	-0.374442	1.2e-05	0.001193	9.4e-05	0.004681	0.001839	0.018749	2.6e-05	0.00045	0	-0.039935	14
366	23	陕西	2019	点	0.26	0.317524	0.182176	0.174008	0.194992	0.076039	0.143535	0.164521	-0.407234	0.000124	0.007008	0.000416	0.013769	0.003095	0.038064	0.000106	0.00045	0	-0.057524	15
367	23	陕西	2020	点	0.237	0.33003	0.185253	0.169252	0.199632	0.077071	0.153441	0.157536	-0.446588	0.000383	0.014457	0.000771	0.022066	0.004248	0.061218	0.000135	0.00045	0	-0.09303	16
368	24	上海	2005	点	0.302	0.365924	0.156688	0.161783	0.352337	-0.151519	0.604548	-0.452885	-0.358533	0.210968	0.248758	0.043091	0.045393	0.000937	0.11266	0.063007	0.00045	0	-0.063924	1
369	24	上海	2006	点	0.41	0.429512	0.163626	0.188836	0.398041	-0.146093	0.617083	-0.489233	-0.391265	0.16662	0.165859	0.009789	0.03093	0.000124	0.061393	0.029217	0.00045	0	-0.019512	2
370	24	上海	2007	点	0.499	0.453391	0.16531	0.218833	0.441829	-0.132328	0.626115	-0.510627	-0.428222	0.103111	0.059412	0.000312	0.017333	1e-06	0.019583	0.004526	0.00045	0	0.045609	3
371	24	上海	2008	点	0.513	0.451029	0.177609	0.234045	0.467197	-0.107087	0.61562	-0.520933	-0.490345	0.047479	0.014429	4e-06	0.023087	0	0.005637	0.000203	0.00045	0	0.061971	4
372	24	上海	2009	点	0.553	0.531154	0.183538	0.228654	0.478358	-0.066072	0.603397	-0.499933	-0.561844	0.015783	0.002861	0	0.079269	0	0.001649	1e-06	0.00045	0	0.021846	5
373	24	上海	2010	点	0.593	0.58023	0.170569	0.185976	0.468665	-0.007737	0.602463	-0.420343	-0.625422	0.007532	0.002027	0	0.426436	0	0.001462	0	0.00045	0	0.01277	6
374	24	上海	2011	点	0.582	0.611151	0.143646	0.101853	0.430016	0.059847	0.608745	-0.274342	-0.673011	0.009329	0.025651	0	0.057467	0	0.011622	0	0.00045	0	-0.029151	7
375	24	上海	2012	点	0.601	0.634341	0.122204	-0.009024	0.368156	0.119762	0.605786	-0.087556	-0.705502	0.017313	0.422384	0	0.000357	0	0.217778	0	0.00045	0	-0.033341	8
376	24	上海	2013	点	0.658	0.64775	0.125963	-0.120335	0.299785	0.153673	0.57855	0.095184	-0.724522	0.014507	0.003691	0	2e-06	0	0.196921	0	0.00045	0	0.01025	9
377	24	上海	2014	点	0.715	0.689605	0.163258	-0.208136	0.244989	0.149042	0.525762	0.229313	-0.724462	0.002766	4e-06	0	1e-06	0	0.02311	0	0.00045	0	0.025395	10
378	24	上海	2015	点	0.737	0.726468	0.2235	-0.26638	0.212727	0.106208	0.46101	0.304564	-0.69026	0.000152	0	1.8e-05	0.000775	0	0.006142	0	0.00045	0	0.010532	11
379	24	上海	2016	点	0.748	0.772793	0.286199	-0.301721	0.197584	0.042953	0.401898	0.33953	-0.623657	1e-05	0	0.00036	0.126222	0	0.004491	0	0.00045	0	-0.024793	12
380	24	上海	2017	点	0.754	0.811871	0.33607	-0.320961	0.191732	-0.016033	0.360446	0.351356	-0.554578	3e-06	0	0.002128	0.353924	0	0.006214	3e-06	0.00045	0	-0.057871	13
381	24	上海	2018	点	0.858	0.822691	0.373079	-0.32965	0.188475	-0.058006	0.335737	0.348445	-0.513949	4e-06	0	0.007268	0.118584	0	0.012164	9.2e-05	0.00045	0	0.035309	14
382	24	上海	2019	点	0.873	0.851544	0.408137	-0.332588	0.183665	-0.084278	0.318242	0.332332	-0.517567	2.5e-05	5e-06	0.025366	0.08057	5e-05	0.035571	0.000951	0.00045	0	0.021456	15
383	24	上海	2020	点	0.911	0.857737	0.433597	-0.332451	0.181949	-0.099907	0.311531	0.31074	-0.537673	5.7e-05	2.9e-05	0.041016	0.070167	0.000329	0.064193	0.002114	0.00045	0	0.053263	16
384	25	四川	2005	点	0.081	0.037982	0.126838	1.21846	-0.02335	0.054954	0.018461	-0.351299	-0.225356	0.08473	7.4e-05	0.475506	0.267335	0.43217	0.156598	0.03997	0.00045	0.937301	0.043018	1
385	25	四川	2006	点	0.091	0.063334	0.156648	1.26235	0.047453	0.049283	0.015362	-0.454458	-0.272699	0.028881	1e-06	0.435151	0.258231	0.435085	0.054078	0.009677	0.00045	0.991087	0.027666	2
386	25	四川	2007	点	0.116	0.091989	0.192244	1.26334	0.105334	0.040728	0.012628	-0.554143	-0.325268	0.003297	0	0.304093	0.260799	0.436142	0.005136	0.000705	0.00045	0	0.024011	3
387	25	四川	2008	点	0.131	0.12028	0.234346	1.17247	0.129194	0.035836	0.010091	-0.624517	-0.385917	7.7e-05	0	0.194461	0.254617	0.439817	0.000114	1.2e-05	0.00045	0	0.01072	4
388	25	四川	2009	点	0.151	0.137354	0.278743	1.01417	0.160563	0.037276	0.00638	-0.687694	-0.449667	0	0	0.088268	0.213284	0.455969	0	0	0.00045	0	0.013646	5
389	25	四川	2010	点	0.168	0.167539	0.318542	0.825435	0.217087	0.046409	0.003135	-0.743845	-0.510987	0	0	0.015795	0.125427	0.474937	0	0	0.00045	0	0.000461	6
390	25	四川	2011	点	0.184	0.193133	0.3467	0.640527	0.286722	0.062262	0.002718	-0.780499	-0.560717	0	0	0.000823	0.040557	0.475178	0	0	0.00045	0	-0.009133	7
391	25	四川	2012	点	0.204	0.21365	0.359051	0.483483	0.347626	0.081259	0.010327	-0.777074	-0.593159	0	0	1.9e-05	0.007439	0.398404	0	0	0.00045	0	-0.00965	8
392	25	四川	2013	点	0.233	0.244689	0.35732	0.359766	0.388833	0.098592	0.025808	-0.733173	-0.603868	0	0	0	0.001313	0.253302	0	0	0.00045	0	-0.011689	9
393	25	四川	2014	点	0.254	0.259343	0.351414	0.249176	0.40364	0.112836	0.044731	-0.651949	-0.602291	0	1e-06	0	0.000392	0.128583	0	0	0.00045	0	-0.005343	10
394	25	四川	2015	点	0.278	0.271018	0.353223	0.148337	0.3778	0.119931	0.064041	-0.540079	-0.602516	0	0.00412	0	0.000442	0.063006	3e-06	0	0.00045	0	0.006982	11
395	25	四川	2016	点	0.338	0.27838	0.364912	0.064782	0.329086	0.120566	0.079263	-0.428883	-0.612682	0	0.152984	2.7e-05	0.001271	0.040577	0.000617	0	0.00045	0	0.05962	12
396	25	四川	2017	点	0.367	0.29769	0.380871	0.007713	0.282371	0.117307	0.089772	-0.339691	-0.635898	0	0.458077	0.00115	0.004753	0.036862	0.011552	0	0.00045	0	0.06931	13
397	25	四川	2018	点	0.308	0.317286	0.391931	-0.020341	0.255726	0.113632	0.097038	-0.275868	-0.66631	0	0.407452	0.00832	0.015911	0.044884	0.054776	0	0.00045	0	-0.009286	14
398	25	四川	2019	点	0.299	0.318794	0.396763	-0.023152	0.246436	0.110719	0.101781	-0.235813	-0.700218	7e-06	0.41213	0.022784	0.040054	0.063719	0.123766	2e-06	0.00045	0	-0.019794	15
399	25	四川	2020	点	0.288	0.293869	0.396549	-0.011782	0.249978	0.109366	0.103307	-0.214678	-0.731831	7.1e-05	0.460578	0.032618	0.066096	0.08478	0.178432	1.1e-05	0.00045	0	-0.005869	16
400	26	天津	2005	点	0.087	0.064105	0.044045	-0.035374	-0.305618	-0.048684	0.234381	0.332396	-0.106199	0.278828	0.45454	0.019199	0.236647	0.024718	0.073499	0.160411	0.00045	5e-06	0.022895	1
401	26	天津	2006	点	0.098	0.102802	0.050799	0.161095	-0.28683	-0.05424	0.238239	0.269699	-0.113191	0.223502	0.263536	0.014511	0.183258	0.009739	0.091599	0.118498	0.00045	0	-0.004802	2
402	26	天津	2007	点	0.103	0.097897	0.064047	0.416142	-0.247295	-0.065315	0.240683	0.168805	-0.130344	0.118994	0.010601	0.008619	0.089036	0.001163	0.145295	0.04838	0.00045	0	0.005103	3
403	26	天津	2008	点	0.107	0.115599	0.09039	0.643161	-0.1814	-0.081754	0.251795	0.027488	-0.168269	0.02346	0	0.012798	0.021246	3.1e-05	0.413314	0.00585	0.00045	1e-06	-0.008599	4
404	26	天津	2009	点	0.132	0.129227	0.12782	0.781607	-0.096115	-0.100139	0.276259	-0.132831	-0.225863	0.000764	0	0.066493	0.002286	0	0.095098	9.8e-05	0.00045	0	0.002773	5
405	26	天津	2010	点	0.145	0.165436	0.169202	0.821499	-0.014341	-0.112694	0.307147	-0.273874	-0.29248	2e-06	0	0.389841	0.000153	0	0.000562	0	0.00045	0	-0.020436	6
406	26	天津	2011	点	0.172	0.201803	0.202154	0.797371	0.03815	-0.114875	0.333991	-0.353537	-0.343835	0	0	0.197863	2.5e-05	0	1e-06	0	0.00045	0	-0.029803	7
407	26	天津	2012	点	0.184	0.244717	0.218899	0.732924	0.058742	-0.109319	0.354944	-0.35625	-0.359633	0	0	0.081313	2.1e-05	0	0	0	0.00045	0	-0.060717	8
408	26	天津	2013	点	0.211	0.29526	0.222345	0.633993	0.057333	-0.102397	0.369325	-0.288899	-0.335265	0	0	0.078712	4.3e-05	0	9e-06	0	0.00045	0	-0.08426	9
409	26	天津	2014	点	0.315	0.337251	0.220879	0.499862	0.04589	-0.100237	0.374916	-0.169611	-0.277234	0	0	0.126184	7.3e-05	0	0.005721	0	0.00045	0	-0.022251	10
410	26	天津	2015	点	0.328	0.384663	0.220805	0.354151	0.039426	-0.106817	0.368718	-0.034741	-0.200403	0	0	0.169333	5.5e-05	0	0.310293	0.000239	0.00045	0	-0.056663	11
411	26	天津	2016	点	0.456	0.418805	0.222359	0.236576	0.049446	-0.120228	0.35541	0.072367	-0.13021	0	0.000188	0.132013	2.6e-05	0	0.172868	0.020101	0.00045	0	0.037195	12
412	26	天津	2017	点	0.485	0.455707	0.222968	0.162565	0.073097	-0.133327	0.344565	0.135848	-0.08959	0	0.012975	0.068383	2.2e-05	0	0.055963	0.107914	0.00045	0	0.029293	13
413	26	天津	2018	点	0.464	0.466861	0.222717	0.117487	0.097217	-0.140564	0.339577	0.169584	-0.080594	3e-06	0.083924	0.048912	0.00013	0	0.046427	0.180094	0.00045	0	-0.002861	14
414	26	天津	2019	点	0.493	0.494347	0.220664	0.083644	0.115942	-0.141668	0.340477	0.191739	-0.092178	0.000128	0.207768	0.056131	0.001342	0	0.059669	0.20265	0.00045	0	-0.001347	15
415	26	天津	2020	点	0.496	0.542934	0.218813	0.061255	0.127332	-0.139091	0.344322	0.203192	-0.113324	0.000665	0.293841	0.06358	0.004502	0	0.068727	0.186992	0.00045	0	-0.046934	16
416	27	新疆	2005	点	0.03	0.02999	-0.177662	1.28045	0.980586	-0.411035	0.470978	-0.168496	0.162639	0.489152	0.471042	0.475534	0.496918	0.495046	0.488735	0.489088	0.000458	0.166929	1e-05	1
417	27	新疆	2006	点	0.034	0.034221	-0.171666	1.23511	0.953569	-0.228361	0.33911	-0.174552	0.168227	0.487783	0.464752	0.470882	0.497757	0.495662	0.486693	0.487221	0.000456	0.0776	-0.000221	2
418	27	新疆	2007	点	0.048	0.04949	-0.131446	1.04412	0.773939	0.534053	-0.105491	-0.184816	0.163837	0.486537	0.446408	0.446406	0.488799	0.498105	0.481349	0.483486	0.000454	9e-06	-0.00149	3
419	27	新疆	2008	点	0.067	0.066262	-0.110006	0.985255	0.689282	0.682394	-0.071739	-0.173075	0.134937	0.488132	0.444924	0.433945	0.484881	0.498636	0.481282	0.485561	0.000454	0	0.000738	4
420	27	新疆	2009	点	0.103	0.100066	-0.086902	0.942084	0.625541	0.797739	-0.044558	-0.169044	0.105691	0.489789	0.443875	0.424391	0.48181	0.499046	0.479074	0.488224	0.000454	0	0.002934	5
421	27	新疆	2010	点	0.105	0.10818	-0.062535	0.926266	0.591781	0.883842	-0.069965	-0.179252	0.082437	0.491616	0.441317	0.419013	0.479312	0.498134	0.471364	0.490533	0.000454	0	-0.00318	6
422	27	新疆	2011	点	0.117	0.115823	-0.042481	0.930887	0.5788	0.947129	-0.130364	-0.196613	0.069622	0.493658	0.438196	0.413379	0.477486	0.495537	0.458404	0.491792	0.000454	0	0.001177	7
423	27	新疆	2012	点	0.147	0.143755	-0.038325	0.945437	0.578949	0.981045	-0.178016	-0.21002	0.077346	0.49402	0.436015	0.407264	0.47704	0.493356	0.451712	0.490476	0.000454	0	0.003245	8
424	27	新疆	2013	点	0.157	0.157501	-0.057794	0.972414	0.592742	0.982783	-0.203449	-0.218559	0.118561	0.490648	0.435585	0.400532	0.478853	0.492575	0.451075	0.484194	0.000454	0	-0.000501	9
425	27	新疆	2014	点	0.178	0.174711	-0.096946	1.02503	0.617053	0.942715	-0.221763	-0.227277	0.193313	0.484734	0.441221	0.398037	0.483684	0.492108	0.450599	0.474581	0.000454	0	0.003289	10
426	27	新疆	2015	点	0.179	0.181217	-0.131292	1.11151	0.630434	0.842931	-0.230261	-0.241223	0.269402	0.481639	0.450687	0.405994	0.489048	0.491959	0.449488	0.470001	0.000454	0	-0.002217	11
427	27	新疆	2016	点	0.199	0.196668	-0.135246	1.25843	0.603095	0.637441	-0.198628	-0.268816	0.318109	0.483354	0.457296	0.428156	0.493444	0.493415	0.450323	0.469404	0.000454	0	0.002332	12
428	27	新疆	2017	点	0.21	0.213403	-0.102541	1.5248	0.517854	0.23329	-0.1055	-0.320671	0.34555	0.489561	0.463989	0.461617	0.498055	0.497124	0.457806	0.469979	0.000454	0	-0.003403	13
429	27	新疆	2018	点	0.244	0.242326	-0.059182	1.82106	0.420083	-0.188151	-0.036586	-0.379182	0.365589	0.495214	0.469397	0.479285	0.498727	0.499258	0.464739	0.470865	0.000454	6e-06	0.001674	14
430	27	新疆	2019	点	0.275	0.274572	0.027757	2.07179	0.355868	-1.54157	-0.155935	-0.429377	0.401699	0.499317	0.477847	0.488954	0.497969	0.498574	0.475316	0.481006	0.000456	0.021475	0.000428	15
431	27	新疆	2020	点	0.351	0.351131	0.134462	2.19119	0.340633	-3.49729	-0.350872	-0.451427	0.434865	0.498114	0.48216	0.49101	0.497334	0.497845	0.480344	0.484966	0.000458	0.06643	-0.000131	16
432	28	云南	2005	点	0.022	0.012473	0.029167	0.335542	0.383158	0.182583	0.116374	-0.18626	-0.143203	0.424186	0.196042	0.353755	0.167403	0.288687	0.40062	0.172804	0.000451	0	0.009527	1
433	28	云南	2006	点	0.023	0.032062	0.047807	0.344558	0.582259	0.183281	0.105225	-0.302592	-0.17325	0.358198	0.152757	0.234263	0.124119	0.278013	0.315222	0.095448	0.00045	0	-0.009062	2
434	28	云南	2007	点	0.027	0.042517	0.071713	0.337222	0.730684	0.175831	0.098612	-0.387857	-0.210126	0.25449	0.101128	0.098832	0.080074	0.248816	0.208912	0.029192	0.00045	0	-0.015517	3
435	28	云南	2008	点	0.049	0.054458	0.102344	0.312656	0.740395	0.162597	0.098847	-0.423847	-0.253536	0.129761	0.062312	0.020331	0.051559	0.204892	0.115416	0.003921	0.00045	0	-0.005458	4
436	28	云南	2009	点	0.065	0.0693	0.135237	0.269148	0.717562	0.150229	0.100818	-0.457622	-0.297236	0.045847	0.048285	0.003828	0.038491	0.165614	0.054398	0.000299	0.00045	0	-0.0043	5
437	28	云南	2010	点	0.092	0.10022	0.171644	0.242391	0.675882	0.139834	0.099324	-0.5133	-0.344282	0.009098	0.038533	0.00155	0.031545	0.140038	0.019688	1e-05	0.00045	0	-0.00822	6
438	28	云南	2011	点	0.109	0.105711	0.205327	0.219766	0.632442	0.134023	0.09662	-0.569936	-0.388105	0.001118	0.032975	0.000939	0.026066	0.124918	0.00766	0	0.00045	0	0.003289	7
439	28	云南	2012	点	0.126	0.124218	0.23064	0.190229	0.602672	0.13164	0.095221	-0.598	-0.42215	0.000175	0.039335	0.000802	0.021702	0.118062	0.006229	0	0.00045	0	0.001782	8
440	28	云南	2013	点	0.149	0.14455	0.246237	0.145106	0.580464	0.130266	0.099904	-0.573547	-0.444043	6.8e-05	0.078051	0.001235	0.020631	0.105421	0.01136	0	0.00045	0	0.00445	9
441	28	云南	2014	点	0.17	0.153333	0.257787	0.090552	0.530258	0.128107	0.115648	-0.501681	-0.458178	6.4e-05	0.188605	0.004351	0.025546	0.077964	0.027934	0	0.00045	0	0.016667	10
442	28	云南	2015	点	0.179	0.162881	0.272771	0.021545	0.431658	0.118944	0.148537	-0.360508	-0.473832	0.000111	0.422256	0.022872	0.046715	0.041475	0.094961	0	0.00045	0	0.016119	11
443	28	云南	2016	点	0.197	0.164015	0.294767	-0.058601	0.290989	0.100528	0.198405	-0.160377	-0.497617	0.000285	0.319871	0.113233	0.104514	0.017005	0.298928	4e-06	0.00045	0	0.032985	12
444	28	云南	2017	点	0.208	0.178148	0.316833	-0.131085	0.159435	0.078746	0.251493	0.04881	-0.529388	0.001127	0.191232	0.284176	0.201077	0.00998	0.44601	2.6e-05	0.00045	0	0.029852	13
445	28	云南	2018	点	0.129	0.178704	0.328909	-0.173241	0.079489	0.063588	0.290472	0.202138	-0.560536	0.006066	0.179463	0.406899	0.292438	0.014753	0.326782	0.000255	0.00045	0	-0.049704	14
446	28	云南	2019	点	0.101	0.151876	0.331256	-0.184126	0.050711	0.056918	0.311128	0.293545	-0.591109	0.021485	0.216184	0.448887	0.346677	0.029394	0.302085	0.0016	0.00045	0	-0.050876	15
447	28	云南	2020	点	0.101	0.108639	0.327181	-0.17135	0.055231	0.057573	0.316499	0.332103	-0.619973	0.042987	0.264801	0.448794	0.365542	0.050117	0.310787	0.004472	0.000451	0	-0.007639	16
448	29	浙江	2005	点	0.175	0.184113	0.154748	0.102989	0.435633	-0.165953	0.602759	-0.454846	-0.344652	0.156921	0.323452	0.016206	0.028393	0.000194	0.081755	0.027564	0.00045	0	-0.009113	1
449	29	浙江	2006	点	0.198	0.183152	0.149812	0.129102	0.477817	-0.160775	0.623192	-0.471349	-0.361217	0.131069	0.240338	0.002147	0.016397	1e-05	0.043889	0.011376	0.00045	0	0.014848	2
450	29	浙江	2007	点	0.235	0.208605	0.138318	0.157557	0.517035	-0.146798	0.641198	-0.470897	-0.379953	0.091154	0.111336	1.5e-05	0.006535	0	0.013557	0.001281	0.00045	0	0.026395	3
451	29	浙江	2008	点	0.276	0.25167	0.133424	0.171101	0.535722	-0.121233	0.642593	-0.453069	-0.417599	0.065137	0.044582	0	0.008972	0	0.006388	7.6e-05	0.00045	0	0.02433	4
452	29	浙江	2009	点	0.346	0.287256	0.129196	0.163079	0.537888	-0.07995	0.636251	-0.411192	-0.472208	0.041174	0.018975	0	0.037405	0	0.004103	1e-06	0.00045	0	0.058744	5
453	29	浙江	2010	点	0.389	0.330318	0.12264	0.123941	0.521342	-0.022651	0.627966	-0.334716	-0.539799	0.028252	0.024261	0	0.287521	0	0.006497	0	0.00045	0	0.058682	6
454	29	浙江	2011	点	0.403	0.375273	0.115942	0.050811	0.478025	0.042888	0.615869	-0.211745	-0.611371	0.022008	0.162503	0	0.124613	0	0.037034	0	0.00045	0	0.027727	7
455	29	浙江	2012	点	0.429	0.404199	0.121231	-0.045807	0.410892	0.101383	0.59023	-0.05583	-0.681536	0.014007	0.157187	0	0.002182	0	0.306763	0	0.00045	0	0.024801	8
456	29	浙江	2013	点	0.453	0.451156	0.148486	-0.144748	0.333258	0.136371	0.544409	0.102988	-0.739853	0.003626	0.000448	0	2.7e-05	0	0.170426	0	0.00045	0	0.001844	9
457	29	浙江	2014	点	0.48	0.492508	0.200572	-0.223535	0.268622	0.133913	0.482278	0.222431	-0.769016	0.000205	0	0	2.1e-05	0	0.021813	0	0.00045	0	-0.012508	10
458	29	浙江	2015	点	0.505	0.525343	0.272587	-0.275398	0.225541	0.09445	0.412441	0.28627	-0.76199	4e-06	0	9e-06	0.003616	0	0.007392	0	0.00045	0	-0.020343	11
459	29	浙江	2016	点	0.538	0.541178	0.342186	-0.306744	0.203321	0.032241	0.353407	0.311667	-0.709311	0	0	0.000301	0.211487	0	0.006888	0	0.00045	0	-0.003178	12
460	29	浙江	2017	点	0.568	0.55502	0.398367	-0.324019	0.191131	-0.026759	0.312139	0.315716	-0.649004	0	0	0.002322	0.283449	0	0.011191	0	0.00045	0	0.01298	13
461	29	浙江	2018	点	0.585	0.57501	0.442223	-0.331587	0.182184	-0.068595	0.286235	0.305873	-0.6182	0	0	0.00839	0.100991	1.3e-05	0.022142	8e-06	0.00045	0	0.00999	14
462	29	浙江	2019	点	0.607	0.56875	0.48448	-0.335399	0.174023	-0.099602	0.265687	0.285628	-0.619524	5e-06	2e-06	0.031685	0.069983	0.000835	0.061957	0.000283	0.00045	0	0.03825	15
463	29	浙江	2020	点	0.602	0.580615	0.519316	-0.335206	0.168109	-0.116208	0.253721	0.258513	-0.652073	1.7e-05	1.3e-05	0.053733	0.064857	0.003862	0.107154	0.000888	0.00045	0	0.021385	16
464	30	重庆	2005	点	0.055	0.100352	0.131916	0.803977	0.099264	0.083358	0.012283	-0.344947	-0.230911	0.038341	6.8e-05	0.338157	0.101131	0.452956	0.095041	0.006785	0.00045	0	-0.045352	1
465	30	重庆	2006	点	0.057	0.128951	0.156653	0.842004	0.203653	0.085887	0.012809	-0.474806	-0.273055	0.010409	2e-06	0.142627	0.072412	0.444529	0.016214	0.00073	0.00045	0	-0.071951	2
466	30	重庆	2007	点	0.159	0.159289	0.186489	0.852461	0.286357	0.085876	0.015794	-0.598285	-0.321884	0.000625	0	0.018322	0.042011	0.417719	0.000196	6e-06	0.00045	0	-0.000289	3
467	30	重庆	2008	点	0.253	0.191444	0.219098	0.806104	0.336746	0.086105	0.02326	-0.695597	-0.374258	6e-06	0	0.000537	0.021943	0.35819	0	0	0.00045	0	0.061556	4
468	30	重庆	2009	点	0.319	0.220247	0.254036	0.706588	0.35904	0.087443	0.03265	-0.756422	-0.430608	0	0	5e-06	0.009502	0.276387	0	0	0.00045	0	0.098753	5
469	30	重庆	2010	点	0.362	0.258791	0.285894	0.583997	0.372313	0.090355	0.043478	-0.776589	-0.486327	0	0	0	0.002999	0.180105	0	0	0.00045	0	0.103209	6
470	30	重庆	2011	点	0.382	0.296847	0.309258	0.473203	0.388657	0.092433	0.053907	-0.752394	-0.533884	0	0	0	0.001099	0.10177	0	0	0.00045	0	0.085153	7
471	30	重庆	2012	点	0.361	0.318898	0.32031	0.366627	0.410204	0.096437	0.066058	-0.687861	-0.564452	0	0	0	0.000413	0.046446	0	0	0.00045	0	0.042102	8
472	30	重庆	2013	点	0.384	0.34614	0.321595	0.260992	0.422543	0.100113	0.08381	-0.582391	-0.576874	0	0	0	0.000245	0.013951	0	0	0.00045	0	0.03786	9
473	30	重庆	2014	点	0.397	0.366437	0.321337	0.156816	0.412645	0.101595	0.104398	-0.452055	-0.576487	0	0.000115	0	0.00033	0.003489	0	0	0.00045	0	0.030563	10
474	30	重庆	2015	点	0.415	0.384738	0.327184	0.058615	0.368704	0.099367	0.126334	-0.309155	-0.573719	0	0.092878	0	0.001035	0.000989	0.000336	0	0.00045	0	0.030262	11
475	30	重庆	2016	点	0.424	0.387562	0.341532	-0.023994	0.303717	0.093229	0.146567	-0.174757	-0.579814	0	0.315997	0	0.005233	0.000528	0.044197	0	0.00045	0	0.036438	12
476	30	重庆	2017	点	0.432	0.406644	0.356938	-0.07881	0.246535	0.086485	0.16252	-0.072586	-0.596341	0	0.089525	0.000302	0.019785	0.000562	0.271197	0	0.00045	0	0.025356	13
477	30	重庆	2018	点	0.443	0.415048	0.367449	-0.104282	0.212318	0.081745	0.173209	-0.008157	-0.620958	0	0.067373	0.005722	0.049956	0.001214	0.477085	0	0.00045	0	0.027952	14
478	30	重庆	2019	点	0.441	0.417448	0.372716	-0.107008	0.199988	0.079183	0.178238	0.024065	-0.650053	2e-06	0.100039	0.02078	0.093418	0.003819	0.444251	0	0.00045	0	0.023552	15
479	30	重庆	2020	点	0.4	0.40173	0.373971	-0.097338	0.200641	0.078215	0.179582	0.037905	-0.679176	1.5e-05	0.147263	0.029888	0.123452	0.007278	0.422648	1e-06	0.00045	0	-0.00173	16
