# Supplementary material for: Revealing the spatiotemporal evolution pattern and convergence law of agricultural land transfer in China
Source: PLoS One. 2024 Jun 6;19(6):e0300765. doi: 10.1371/journal.pone.0300765 (PMC11156318; doi:10.1371/journal.pone.0300765)
Supplement: S2 Table — (XLSX) [file pone.0300765.s002.xlsx]

## Sheet: Sheet1
Table 1. Statistics on Relevant Variables Influencing the Rural Land Transfer Ratio in China
Variable		Observations	Mean	SD	Min	Max
land Transfer Ratio	2005	30	0.0611	0.0641	0.0138	0.3022
	2010	30	0.1715	0.1337	0.0259	0.5926
	2015	30	0.3273	0.1499	0.0469	0.737
	2020	30	0.3662	0.1815	0.0889	0.9111
Land Productivity		30	0.5845	0.3657	0.228	1.678
(10,000CNY/hm2)
Per Capita Mechanical Power(MW)		30	6.0556	2.6345	2.273	12.593
Total Highway Mileage(Km)		30	139418	81866.8	4458	285054
Per Capita Income of Farmers(CNY)		30	33038.8	13115.5	9949.26	68314.4
Irrigation Guarantee Rate(%)		30	0.2871	0.1754	0.0543	0.8896
The Proportion of Agricultural Output Value(%)		30	0.0971	0.0543	0.0028	0.2527
