# Supplementary material for: Revealing the spatiotemporal evolution pattern and convergence law of agricultural land transfer in China
Source: PLoS One. 2024 Jun 6;19(6):e0300765. doi: 10.1371/journal.pone.0300765 (PMC11156318; doi:10.1371/journal.pone.0300765)
Supplement: S3 Table — (XLSX) [file pone.0300765.s003.xlsx]

## Sheet: Sheet1
Tab 2. The Absolute β convergence test of China's rural land transfer ratio from 2005 to 2020
Period	Constant	Coefficientβ	F	Convergence	Convergence rateθ
2005-2020	0.0350***	-0.0645***	27.02	√	0.0042
	10.8	-5.2
2005-2010	0.0310***	-0.1004	2.05	√	0.0066
	4.34	-1.43
2010-2015	0.0577***	-0.1022***	9.79	√	0.0067
	6.6	-3.13
2015-2020	0.2506***	-0.6711***	35.85	√	0.0695
	5.92	-5.99
Note: *p < 0.1, **p < 0.05, ***p < 0.01, the t-values are in parenthese
