# Supplementary material for: Revealing the spatiotemporal evolution pattern and convergence law of agricultural land transfer in China
Source: PLoS One. 2024 Jun 6;19(6):e0300765. doi: 10.1371/journal.pone.0300765 (PMC11156318; doi:10.1371/journal.pone.0300765)
Supplement: S4 Table — (XLSX) [file pone.0300765.s004.xlsx]

## Sheet: Sheet1
Tab 3 Convergence test of China's rural land transfer club from 2005 to 2020
Region	Constant	Coefficientβ	F	Convergence	Convergence rate θ
Eastern	0.0441***	-0.0691***	8.87	√	0.0045
	5.91	-2.98
Western	0.0286***	-0.0856***	17.69	√	0.0056
	7.35	-4.21
Central	0.0335***	-0.0455**	5.79	√	0.0029
	6.55	-2.41
National	0.0350**	-0.0645***	27.02	√	0.0042
	10.8	-5.2
Note: *p < 0.1, **p < 0.05, ***p < 0.01, the t-values are in parentheses.
