# Supplementary material for: Revealing the spatiotemporal evolution pattern and convergence law of agricultural land transfer in China
Source: PLoS One. 2024 Jun 6;19(6):e0300765. doi: 10.1371/journal.pone.0300765 (PMC11156318; doi:10.1371/journal.pone.0300765)
Supplement: S5 Table — (XLSX) [file pone.0300765.s005.xlsx]

## Sheet: Sheet1
Tab 4 VIF coefficient test of influencing factors on land transfer ratio difference
Variable	VIF	1/VIF
LTR	—	—
f1	1.46	0.684
f2	1.3	0.771
f3	1.34	0.747
f4	1.42	0.704
f5	2.01	0.499
f6	1.42	0.705
VIF	mean value	1.49
Note: LTR means land transfer ratio, f1 means land productiv ity, f2 means per capita mechanical power, f3 means total highway mileage, f4 means per capita income of farmers, f5 means irrigation guarantee rate, f6 means the proportion of agricultural output value.
