# Supplementary material for: Revealing the spatiotemporal evolution pattern and convergence law of agricultural land transfer in China
Source: PLoS One. 2024 Jun 6;19(6):e0300765. doi: 10.1371/journal.pone.0300765 (PMC11156318; doi:10.1371/journal.pone.0300765)
Supplement: S6 Table — (XLSX) [file pone.0300765.s006.xlsx]

## Sheet: Sheet1
Tab.5 Related parameters of GTWR
Parameter	Bandwidth	Residual Squares	AICc	R²	Adjusted R²	Spatio-temporal Distance Ratio
value	0.114996	1.19241	-1308.25	0.922051	0.921062	0.541833
